# Supplementary material for: 4-[(E)-4-Bromo­benzyl­ideneamino]-3-[1-(4-isobutyl­phen­yl)eth­yl]-1H-1,2,4-triazole-5(4H)-thione
Source: Acta Crystallogr Sect E Struct Rep Online. 2009 May 20;65(Pt 6):o1340–1. doi: 10.1107/S1600536809018030 (PMC2969682; doi:10.1107/S1600536809018030)
Supplement: Supplementary file 1 [file e-65-o1340-sup1.cif]

##############################################################################
###                                                                        ###
###        Electronic paper (Acta Crystallographica Section E)             ###
###                                                                        ###
##############################################################################
#                                                                            #
# This CIF contains the data in a paper accepted for publication in Acta     #
# Crystallographica Section E. It conforms to the requirements of Notes      #
# for Authors for Section E, and has been peer reviewed under the auspices   #
# of the IUCr Commission on Journals.                                        #
#                                                                            #
# Full details of the Crystallographic Information File format               #
# are given in the paper "The Crystallographic Information File (CIF):       #
# a New Standard Archive File for Crystallography" by S. R. Hall, F. H.      #
# Allen and I. D. Brown [Acta Cryst. (1991), A47, 655-685].                  #
#                                                                            #
# The current version of the core CIF dictionary is obtainable from          #
# ftp://ftp.iucr.org/pub/cif_core.dic. The current version number is 2.4.    #
#                                                                            #
# Software is freely available for graphical display of the structure(s) in  #
# this CIF.  For information consult the CIF home page http://www.iucr.org/  #
# cif/home.html                                                              #
#                                                                            #
# This file may be used for bona fide research purposes within the           #
# scientific community so long as proper attribution is given to the journal # 
# article from which it was obtained.                                        #
#                                                                            #
##############################################################################
                                             
data_global
_audit_creation_method     'form.cif (version 2.0)'
_journal_data_validation_number     ?
_journal_date_recd_electronic     2009-04-28
_journal_date_accepted     2009-05-13
_journal_name_full     'Acta Crystallographica, Section E'
_journal_year     2009
_journal_volume     65
_journal_issue      6
_journal_page_first     o1340
_journal_page_last     o1341
_journal_paper_category     QO
_journal_coeditor_code     CI2795
_publ_contact_author_name     'Prof. Fun Hoong Kun'
_publ_contact_author_address
;
      X-ray Crystallography Unit
      School of Physics
      Universiti Sains Malaysia
      11800 USM, Penang
      MALAYSIA
;
_publ_contact_author_email     'hkfun@usm.my'
_publ_contact_author_fax     '604 6579150'
_publ_contact_author_phone     '604 6533652'
_publ_section_title
;\
4-[(<i>E</i>)-4-Bromobenzylideneamino]-3-[1-(4-isobutylphenyl)ethyl]-1<i>H</i>-\
1,2,4-triazole-5(4<i>H</i>)-thione
;
loop_
    _publ_author_name
    _publ_author_footnote
    _publ_author_address
    'Hoong-Kun Fun'
;
Thomson Reuters Researcher ID: A-3561-2009.
;
;
      X-ray Crystallography Unit
      School of Physics
      Universiti Sains Malaysia
      11800 USM, Penang
      Malaysia
;
    'Samuel Robinson Jebas'
;
Thomson Reuters Researcher ID: A-5473-2009.
Permanent address: Department of Physics,
      Karunya University,
      Karunya Nagar,
      Coimbatore 641 114,
      India.
;
;
      X-ray Crystallography Unit
      School of Physics
      Universiti Sains Malaysia
      11800 USM, Penang
      Malaysia
;
    'Sujith, K. V.' .
;
      Department of studies in Chemistry,
      Mangalore University,
      Mangalagangotri,
      Mangalore 574 199,
      India
;
    'Balakrishna Kalluraya' .
;
      Department of studies in Chemistry,
      Mangalore University,
      Mangalagangotri,
      Mangalore 574 199,
      India
;
data_I
_audit_creation_method     SHELXL-97
_chemical_name_systematic
;
4-[(<i>E</i>)-4-Bromobenzylideneamino]-3-[1-(4-isobutylphenyl)ethyl]-
1<i>H</i>-1,2,4-triazole-5(4<i>H</i>)-thione
;
_chemical_name_common
;
;
_chemical_formula_moiety     'C21 H23 Br N4 S'
_chemical_formula_sum     'C21 H23 Br N4 S'
_chemical_formula_iupac     'C21 H23 Br N4 S'
_chemical_formula_weight     443.40
_chemical_melting_point     ?
_symmetry_cell_setting     'Triclinic'
_symmetry_space_group_name_H-M     'P -1'
_symmetry_space_group_name_Hall     '-P 1'
loop_
    _symmetry_equiv_pos_as_xyz
    'x, y, z'
    '-x, -y, -z'
_cell_length_a     5.5791(2)
_cell_length_b     11.3052(3)
_cell_length_c     17.3688(4)
_cell_angle_alpha     75.4210(10)
_cell_angle_beta     86.6140(10)
_cell_angle_gamma     79.6160(10)
_cell_volume     1042.75(5)
_cell_formula_units_Z     2
_cell_measurement_reflns_used     9940
_cell_measurement_theta_min     2.71
_cell_measurement_theta_max     33.02
_cell_measurement_temperature     100.0
_exptl_crystal_description     Plate
_exptl_crystal_colour     colourless
_exptl_crystal_size_max     0.27
_exptl_crystal_size_mid     0.17
_exptl_crystal_size_min     0.05
_exptl_crystal_density_diffrn     1.412
_exptl_crystal_density_meas     ?
_exptl_crystal_density_method     'not measured'
_exptl_crystal_F_000     456
_exptl_absorpt_coefficient_mu     2.084
_exptl_absorpt_correction_type     multi-scan
_exptl_absorpt_process_details     '(SADABS; Bruker, 2005)'
_exptl_absorpt_correction_T_min     0.6020
_exptl_absorpt_correction_T_max     0.9084
_exptl_special_details
;
The crystal was placed in the cold stream of an Oxford Cyrosystems Cobra
open-flow nitrogen cryostat (Cosier & Glazer, 1986) operating at 100.0(1) K.
;
_diffrn_ambient_temperature     100
_diffrn_radiation_type     MoK\a
_diffrn_radiation_wavelength     0.71073
_diffrn_radiation_source     'fine-focus sealed tube'
_diffrn_radiation_monochromator     graphite
_diffrn_measurement_device_type     'Bruker SMART APEXII CCD area-detector'
_diffrn_measurement_method     '\f and \w'
_diffrn_detector_area_resol_mean     .
_diffrn_reflns_number     26698
_diffrn_reflns_av_R_equivalents     0.0285
_diffrn_reflns_av_sigmaI/netI     0.0433
_diffrn_reflns_theta_min     2.42
_diffrn_reflns_theta_max     34.19
_diffrn_reflns_theta_full     34.19
_diffrn_measured_fraction_theta_max     0.986
_diffrn_measured_fraction_theta_full     0.986
_diffrn_reflns_limit_h_min     -8
_diffrn_reflns_limit_h_max     8
_diffrn_reflns_limit_k_min     -17
_diffrn_reflns_limit_k_max     17
_diffrn_reflns_limit_l_min     -27
_diffrn_reflns_limit_l_max     27
_diffrn_standards_number     0
_diffrn_standards_interval_count     .
_diffrn_standards_interval_time     .
_diffrn_standards_decay_%     ?
_refine_special_details
;
Refinement of <i>F</i>^2^ against ALL reflections. The weighted <i>R</i>-factor
<i>wR</i> and goodness of fit <i>S</i> are based on <i>F</i>^2^, conventional
<i>R</i>-factors <i>R</i> are based on <i>F</i>, with <i>F</i> set to zero for
negative <i>F</i>^2^. The threshold expression of <i>F</i>^2^ >
\s(<i>F</i>^2^) is used only for calculating <i>R</i>-factors(gt) <i>etc</i>.
and is not relevant to the choice of reflections for refinement.
<i>R</i>-factors based on <i>F</i>^2^ are statistically about twice as large
as those based on <i>F</i>, and <i>R</i>- factors based on ALL data will be
even larger.
;
_reflns_number_total     8529
_reflns_number_gt     5907
_reflns_threshold_expression     I>2\s(I)
_refine_ls_structure_factor_coef     Fsqd
_refine_ls_matrix_type     full
_refine_ls_R_factor_all     0.0806
_refine_ls_R_factor_gt     0.0517
_refine_ls_wR_factor_gt     0.1294
_refine_ls_wR_factor_ref     0.1407
_refine_ls_goodness_of_fit_ref     1.054
_refine_ls_restrained_S_all     1.059
_refine_ls_number_reflns     8529
_refine_ls_number_parameters     331
_refine_ls_number_restraints     44
_refine_ls_hydrogen_treatment     mixed
_refine_ls_weighting_scheme     calc
_refine_ls_weighting_details
         'calc w=1/[\s^2^(Fo^2^)+(0.0732P)^2^+0.4173P] where P=(Fo^2^+2Fc^2^)/3'
_atom_sites_solution_hydrogens     geom
_atom_sites_solution_primary     direct
_atom_sites_solution_secondary     difmap
_refine_ls_shift/su_max     0.001
_refine_ls_shift/su_max_lt     0.001
_refine_ls_shift/su_mean     0.000
_refine_diff_density_max     0.669
_refine_diff_density_min     -0.826
_refine_ls_extinction_method     none
_refine_ls_extinction_coef     ?
loop_
    _atom_type_symbol
    _atom_type_description
    _atom_type_scat_dispersion_real
    _atom_type_scat_dispersion_imag
    _atom_type_scat_source
    'C' 'C' 0.0033 0.0016
                         'International Tables Vol C Tables 4.2.6.8 and 6.1.1.4'
    'H' 'H' 0.0000 0.0000
                         'International Tables Vol C Tables 4.2.6.8 and 6.1.1.4'
    'N' 'N' 0.0061 0.0033
                         'International Tables Vol C Tables 4.2.6.8 and 6.1.1.4'
    'S' 'S' 0.1246 0.1234
                         'International Tables Vol C Tables 4.2.6.8 and 6.1.1.4'
    'Br' 'Br' -0.2901 2.4595
                         'International Tables Vol C Tables 4.2.6.8 and 6.1.1.4'
_computing_data_collection     'APEX2 (Bruker, 2005)'
_computing_cell_refinement     'SAINT (Bruker, 2005)'
_computing_data_reduction     'SAINT (Bruker, 2005)'
_computing_structure_solution     'SHELXTL (Sheldrick, 2008)'
_computing_structure_refinement     'SHELXTL (Sheldrick, 2008)'
_computing_molecular_graphics     'SHELXTL (Sheldrick, 2008)'
_computing_publication_material
;
SHELXTL (Sheldrick, 2008) and PLATON (Spek, 2009)
;
loop_
    _atom_site_type_symbol
    _atom_site_label
    _atom_site_fract_x
    _atom_site_fract_y
    _atom_site_fract_z
    _atom_site_U_iso_or_equiv
    _atom_site_adp_type
    _atom_site_calc_flag
    _atom_site_refinement_flags
    _atom_site_occupancy
    _atom_site_disorder_assembly
    _atom_site_disorder_group
    S S1 1.28609(9) 0.34264(4) 0.51104(3) 0.01997(11) Uani d . 1 A .
    N N1 1.3036(3) 0.56195(15) 0.40486(11) 0.0218(3) Uani d . 1 A .
    N N2 1.1990(3) 0.64191(15) 0.33670(10) 0.0210(3) Uani d . 1 A .
    N N3 1.0344(3) 0.47201(14) 0.37298(10) 0.0179(3) Uani d . 1 A .
    N N4 0.8770(3) 0.39601(15) 0.36230(10) 0.0207(3) Uani d . 1 . .
    Br Br1A 0.3846(3) -0.10655(16) 0.32563(14) 0.0250(2) Uani d P 0.504(5) A 1
    C C1A 0.6489(11) 0.2199(4) 0.3123(3) 0.0230(10) Uani d PD 0.504(5) A 1
    H H1A 0.6584 0.2931 0.2740 0.028 Uiso calc PR 0.504(5) A 1
    C C2A 0.5425(10) 0.1269(4) 0.2937(3) 0.0257(10) Uani d PD 0.504(5) A 1
    H H2A 0.4850 0.1376 0.2428 0.031 Uiso calc PR 0.504(5) A 1
    C C3A 0.524(3) 0.0185(11) 0.3521(7) 0.023(2) Uani d PD 0.504(5) A 1
    C C4A 0.6099(8) 0.0001(3) 0.4279(2) 0.0222(9) Uani d PD 0.504(5) A 1
    H H4A 0.5976 -0.0728 0.4661 0.027 Uiso calc PR 0.504(5) A 1
    C C5A 0.7157(8) 0.0922(3) 0.4464(2) 0.0200(8) Uani d PD 0.504(5) A 1
    H H5A 0.7704 0.0804 0.4977 0.024 Uiso calc PR 0.504(5) A 1
    C C6A 0.7418(14) 0.2021(7) 0.3895(4) 0.0140(13) Uani d PD 0.504(5) A 1
    C C7A 0.9410(9) 0.2829(4) 0.3857(3) 0.0164(8) Uani d PD 0.504(5) A 1
    H H7A 1.1007 0.2478 0.4003 0.020 Uiso calc PR 0.504(5) A 1
    Br Br1B 0.3266(4) -0.0828(2) 0.32652(14) 0.0315(3) Uani d P 0.496(5) A 2
    C C1B 0.5581(10) 0.2422(5) 0.3354(4) 0.0251(10) Uani d PD 0.496(5) A 2
    H H1B 0.4996 0.3270 0.3207 0.030 Uiso calc PR 0.496(5) A 2
    C C2B 0.4229(9) 0.1591(4) 0.3211(3) 0.0259(10) Uani d PD 0.496(5) A 2
    H H2B 0.2742 0.1874 0.2955 0.031 Uiso calc PR 0.496(5) A 2
    C C3B 0.511(2) 0.0331(10) 0.3453(7) 0.019(2) Uani d PD 0.496(5) A 2
    C C4B 0.7310(8) -0.0122(4) 0.3842(3) 0.0227(9) Uani d PD 0.496(5) A 2
    H H4B 0.7865 -0.0972 0.4007 0.027 Uiso calc PR 0.496(5) A 2
    C C5B 0.8665(7) 0.0715(3) 0.3982(2) 0.0205(9) Uani d PD 0.496(5) A 2
    H H5B 1.0132 0.0433 0.4250 0.025 Uiso calc PR 0.496(5) A 2
    C C6B 0.7815(16) 0.1976(8) 0.3717(4) 0.0177(15) Uani d PD 0.496(5) A 2
    C C7B 0.8642(10) 0.2913(4) 0.4107(3) 0.0195(9) Uani d PD 0.496(5) A 2
    H H7B 0.9015 0.2734 0.4643 0.023 Uiso calc PR 0.496(5) A 2
    C C8 1.2086(4) 0.45804(17) 0.42984(11) 0.0183(3) Uani d . 1 . .
    C C9 1.0332(4) 0.58544(17) 0.31907(12) 0.0186(3) Uani d . 1 . .
    C C10 0.8618(4) 0.63522(17) 0.25106(11) 0.0182(3) Uani d . 1 A .
    H H10 0.6956 0.6424 0.2732 0.022 Uiso calc R 1 . .
    C C11 0.8818(3) 0.55032(17) 0.19481(11) 0.0182(3) Uani d . 1 . .
    C C12 0.6815(4) 0.55549(18) 0.14931(12) 0.0202(4) Uani d . 1 A .
    H H12 0.5389 0.6103 0.1541 0.024 Uiso calc R 1 . .
    C C13 0.6911(4) 0.48005(19) 0.09682(12) 0.0231(4) Uani d . 1 . .
    H H13 0.5545 0.4853 0.0671 0.028 Uiso calc R 1 A .
    C C14 0.9017(4) 0.39637(18) 0.08781(12) 0.0216(4) Uani d . 1 A .
    C C15 1.1011(4) 0.3927(2) 0.13315(14) 0.0248(4) Uani d . 1 . .
    H H15 1.2441 0.3382 0.1283 0.030 Uiso calc R 1 A .
    C C16 1.0928(4) 0.46833(19) 0.18572(13) 0.0236(4) Uani d . 1 A .
    H H16 1.2299 0.4639 0.2150 0.028 Uiso calc R 1 . .
    C C17 0.9038(5) 0.3124(2) 0.03308(14) 0.0269(4) Uani d . 1 . .
    H H17A 1.0714 0.2834 0.0194 0.032 Uiso calc R 1 A .
    H H17B 0.8221 0.3598 -0.0157 0.032 Uiso calc R 1 . .
    C C18 0.7800(5) 0.1999(2) 0.06865(16) 0.0336(5) Uani d D 1 A .
    H H18A 0.6260 0.2265 0.0946 0.040 Uiso calc PR 0.751(19) B 1
    H H18B 0.6190 0.2385 0.0806 0.040 Uiso d PR 0.249(19) B 2
    C C19 0.9578(16) 0.1074(4) 0.1326(3) 0.0482(17) Uani d PDU 0.751(19) A 1
    H H19A 0.8860 0.0355 0.1564 0.072 Uiso calc PR 0.751(19) B 1
    H H19B 0.9859 0.1477 0.1729 0.072 Uiso calc PR 0.751(19) B 1
    H H19C 1.1099 0.0828 0.1074 0.072 Uiso calc PR 0.751(19) B 1
    C C19A 0.833(5) 0.1155(12) 0.1451(7) 0.045(4) Uani d PDU 0.249(19) A 2
    H H19D 0.6845 0.1088 0.1756 0.068 Uiso calc PR 0.249(19) B 2
    H H19E 0.9431 0.1459 0.1728 0.068 Uiso calc PR 0.249(19) B 2
    H H19F 0.9065 0.0353 0.1380 0.068 Uiso calc PR 0.249(19) B 2
    C C20 0.7304(6) 0.1367(3) 0.0047(2) 0.0443(7) Uani d . 1 . .
    H H20A 0.6351 0.1960 -0.0366 0.066 Uiso calc R 1 A .
    H H20B 0.6427 0.0703 0.0278 0.066 Uiso calc R 1 . .
    H H20C 0.8823 0.1040 -0.0174 0.066 Uiso calc R 1 . .
    C C21 0.9022(5) 0.76614(19) 0.20644(14) 0.0282(4) Uani d . 1 . .
    H H21A 0.8821 0.8187 0.2428 0.042 Uiso calc R 1 A .
    H H21B 0.7857 0.7995 0.1646 0.042 Uiso calc R 1 . .
    H H21C 1.0640 0.7620 0.1840 0.042 Uiso calc R 1 . .
    H H1N1 1.424(7) 0.584(4) 0.429(2) 0.058(10) Uiso d . 1 . .
loop_
    _atom_site_aniso_label
    _atom_site_aniso_U_11
    _atom_site_aniso_U_22
    _atom_site_aniso_U_33
    _atom_site_aniso_U_12
    _atom_site_aniso_U_13
    _atom_site_aniso_U_23
    S1 0.0262(2) 0.01396(19) 0.0200(2) -0.00712(16) -0.00585(17) -0.00092(16)
    N1 0.0275(8) 0.0159(7) 0.0224(8) -0.0096(6) -0.0078(7) 0.0004(6)
    N2 0.0268(8) 0.0164(7) 0.0200(8) -0.0085(6) -0.0040(6) -0.0006(6)
    N3 0.0230(7) 0.0137(7) 0.0179(7) -0.0067(6) -0.0035(6) -0.0022(5)
    N4 0.0228(8) 0.0146(7) 0.0244(8) -0.0080(6) -0.0057(6) 0.0001(6)
    Br1A 0.0305(6) 0.0176(4) 0.0322(3) -0.0109(3) -0.0032(4) -0.0103(3)
    C1A 0.032(3) 0.019(2) 0.018(2) -0.0129(19) -0.0069(18) 0.0021(15)
    C2A 0.035(3) 0.0224(19) 0.023(2) -0.0130(18) -0.0103(19) -0.0035(16)
    C3A 0.026(4) 0.011(2) 0.030(4) -0.004(2) 0.005(3) -0.001(2)
    C4A 0.033(2) 0.0124(15) 0.0231(19) -0.0097(14) -0.0019(17) -0.0024(13)
    C5A 0.029(2) 0.0126(15) 0.0186(17) -0.0080(13) -0.0031(14) -0.0011(13)
    C6A 0.023(3) 0.0115(19) 0.009(3) -0.0039(17) -0.003(2) -0.0036(19)
    C7A 0.021(2) 0.0120(16) 0.017(2) -0.0037(15) -0.0023(16) -0.0046(15)
    Br1B 0.0392(8) 0.0315(8) 0.0318(3) -0.0229(5) -0.0061(6) -0.0093(5)
    C1B 0.022(2) 0.021(2) 0.033(3) -0.0042(18) -0.008(2) -0.0075(19)
    C2B 0.022(2) 0.027(2) 0.033(2) -0.0072(17) -0.0047(18) -0.0108(18)
    C3B 0.026(4) 0.022(4) 0.017(3) -0.014(3) -0.006(2) -0.010(3)
    C4B 0.027(2) 0.0158(17) 0.027(2) -0.0086(14) -0.0062(17) -0.0043(15)
    C5B 0.0243(18) 0.0125(15) 0.025(2) -0.0066(13) -0.0076(15) -0.0015(13)
    C6B 0.029(3) 0.015(2) 0.012(3) -0.0049(19) 0.003(2) -0.009(2)
    C7B 0.025(2) 0.0170(19) 0.017(2) -0.0063(17) -0.0018(17) -0.0023(16)
    C8 0.0234(9) 0.0144(7) 0.0178(8) -0.0060(6) -0.0032(7) -0.0027(6)
    C9 0.0238(9) 0.0130(7) 0.0187(8) -0.0062(6) -0.0014(7) -0.0011(6)
    C10 0.0219(8) 0.0130(7) 0.0188(8) -0.0040(6) -0.0035(7) -0.0006(6)
    C11 0.0196(8) 0.0144(7) 0.0191(8) -0.0051(6) -0.0027(6) 0.0004(6)
    C12 0.0208(8) 0.0159(8) 0.0228(9) 0.0005(6) -0.0046(7) -0.0044(7)
    C13 0.0260(9) 0.0210(9) 0.0215(9) -0.0051(7) -0.0066(7) -0.0020(7)
    C14 0.0273(9) 0.0173(8) 0.0206(9) -0.0076(7) 0.0028(7) -0.0032(7)
    C15 0.0192(9) 0.0219(9) 0.0329(11) -0.0015(7) 0.0022(8) -0.0081(8)
    C16 0.0182(8) 0.0233(9) 0.0299(10) -0.0040(7) -0.0021(7) -0.0071(8)
    C17 0.0367(11) 0.0202(9) 0.0252(10) -0.0054(8) 0.0016(9) -0.0082(8)
    C18 0.0443(13) 0.0196(10) 0.0392(13) -0.0108(9) 0.0066(11) -0.0091(9)
    C19 0.064(4) 0.0223(16) 0.052(2) -0.0045(18) -0.012(2) 0.0026(15)
    C19A 0.058(6) 0.035(5) 0.045(5) -0.015(4) 0.010(4) -0.011(4)
    C20 0.0526(17) 0.0268(12) 0.0591(18) -0.0079(11) -0.0076(14) -0.0186(12)
    C21 0.0406(12) 0.0167(9) 0.0258(10) -0.0076(8) -0.0073(9) 0.0011(7)
_geom_special_details
;
All e.s.d.'s (except the e.s.d. in the dihedral angle between two l.s. planes)
are estimated using the full covariance matrix. The cell e.s.d.'s are taken
into account individually in the estimation of e.s.d.'s in distances, angles
and torsion angles; correlations between e.s.d.'s in cell parameters are only
used when they are defined by crystal symmetry. An approximate (isotropic)
treatment of cell e.s.d.'s is used for estimating e.s.d.'s involving l.s.
planes.
;
loop_
    _geom_bond_atom_site_label_1
    _geom_bond_atom_site_label_2
    _geom_bond_site_symmetry_2
    _geom_bond_distance
    _geom_bond_publ_flag
    S1 C8 . 1.6794(19) ?
    N1 C8 . 1.338(2) ?
    N1 N2 . 1.383(2) ?
    N1 H1N1 . 0.91(4) ?
    N2 C9 . 1.305(2) ?
    N3 C9 . 1.384(2) ?
    N3 N4 . 1.384(2) ?
    N3 C8 . 1.387(2) ?
    N4 C7A . 1.232(5) ?
    N4 C7B . 1.279(5) ?
    Br1A C3A . 1.891(13) ?
    C1A C2A . 1.408(5) ?
    C1A C6A . 1.419(7) ?
    C1A H1A . 0.93 ?
    C2A C3A . 1.397(11) ?
    C2A H2A . 0.93 ?
    C3A C4A . 1.381(11) ?
    C4A C5A . 1.395(5) ?
    C4A H4A . 0.93 ?
    C5A C6A . 1.405(8) ?
    C5A H5A . 0.93 ?
    C6A C7A . 1.549(8) ?
    C7A H7A . 0.93 ?
    Br1B C3B . 1.903(10) ?
    C1B C2B . 1.381(6) ?
    C1B C6B . 1.383(9) ?
    C1B H1B . 0.93 ?
    C2B C3B . 1.385(10) ?
    C2B H2B . 0.93 ?
    C3B C4B . 1.386(10) ?
    C4B C5B . 1.386(5) ?
    C4B H4B . 0.93 ?
    C5B C6B . 1.386(9) ?
    C5B H5B . 0.93 ?
    C6B C7B . 1.538(9) ?
    C7B H7B . 0.93 ?
    C9 C10 . 1.494(3) ?
    C10 C11 . 1.520(3) ?
    C10 C21 . 1.538(3) ?
    C10 H10 . 0.98 ?
    C11 C16 . 1.389(3) ?
    C11 C12 . 1.391(3) ?
    C12 C13 . 1.389(3) ?
    C12 H12 . 0.93 ?
    C13 C14 . 1.398(3) ?
    C13 H13 . 0.93 ?
    C14 C15 . 1.389(3) ?
    C14 C17 . 1.501(3) ?
    C15 C16 . 1.393(3) ?
    C15 H15 . 0.93 ?
    C16 H16 . 0.93 ?
    C17 C18 . 1.533(3) ?
    C17 H17A . 0.97 ?
    C17 H17B . 0.97 ?
    C18 C19A . 1.438(12) ?
    C18 C20 . 1.526(4) ?
    C18 C19 . 1.576(5) ?
    C18 H18A . 0.98 ?
    C18 H18B . 0.96 ?
    C19 H19A . 0.96 ?
    C19 H19B . 0.96 ?
    C19 H19C . 0.96 ?
    C19A H19D . 0.96 ?
    C19A H19E . 0.96 ?
    C19A H19F . 0.96 ?
    C20 H20A . 0.96 ?
    C20 H20B . 0.96 ?
    C20 H20C . 0.96 ?
    C21 H21A . 0.96 ?
    C21 H21B . 0.96 ?
    C21 H21C . 0.96 ?
loop_
    _geom_angle_atom_site_label_1
    _geom_angle_atom_site_label_2
    _geom_angle_atom_site_label_3
    _geom_angle_site_symmetry_1
    _geom_angle_site_symmetry_3
    _geom_angle
    _geom_angle_publ_flag
    C8 N1 N2 . . 114.19(16) ?
    C8 N1 H1N1 . . 126(2) ?
    N2 N1 H1N1 . . 120(2) ?
    C9 N2 N1 . . 104.04(15) ?
    C9 N3 N4 . . 119.15(15) ?
    C9 N3 C8 . . 108.45(15) ?
    N4 N3 C8 . . 132.40(15) ?
    C7A N4 N3 . . 118.1(3) ?
    C7B N4 N3 . . 122.6(3) ?
    C2A C1A C6A . . 120.1(5) ?
    C2A C1A H1A . . 119.9 ?
    C6A C1A H1A . . 119.9 ?
    C3A C2A C1A . . 119.6(6) ?
    C3A C2A H2A . . 120.2 ?
    C1A C2A H2A . . 120.2 ?
    C4A C3A C2A . . 121.2(9) ?
    C4A C3A Br1A . . 119.7(7) ?
    C2A C3A Br1A . . 119.1(7) ?
    C3A C4A C5A . . 119.2(6) ?
    C3A C4A H4A . . 120.4 ?
    C5A C4A H4A . . 120.4 ?
    C4A C5A C6A . . 121.8(4) ?
    C4A C5A H5A . . 119.1 ?
    C6A C5A H5A . . 119.1 ?
    C5A C6A C1A . . 118.1(6) ?
    C5A C6A C7A . . 127.4(6) ?
    C1A C6A C7A . . 109.9(5) ?
    N4 C7A C6A . . 116.6(5) ?
    N4 C7A H7A . . 121.7 ?
    C6A C7A H7A . . 121.7 ?
    C2B C1B C6B . . 119.2(5) ?
    C2B C1B H1B . . 120.4 ?
    C6B C1B H1B . . 120.4 ?
    C1B C2B C3B . . 119.3(5) ?
    C1B C2B H2B . . 120.3 ?
    C3B C2B H2B . . 120.3 ?
    C2B C3B C4B . . 121.8(7) ?
    C2B C3B Br1B . . 119.9(6) ?
    C4B C3B Br1B . . 118.3(7) ?
    C5B C4B C3B . . 118.7(5) ?
    C5B C4B H4B . . 120.6 ?
    C3B C4B H4B . . 120.6 ?
    C6B C5B C4B . . 119.4(5) ?
    C6B C5B H5B . . 120.3 ?
    C4B C5B H5B . . 120.3 ?
    C1B C6B C5B . . 121.5(7) ?
    C1B C6B C7B . . 112.5(6) ?
    C5B C6B C7B . . 121.0(6) ?
    N4 C7B C6B . . 113.6(5) ?
    N4 C7B H7B . . 123.2 ?
    C6B C7B H7B . . 123.2 ?
    N1 C8 N3 . . 102.67(15) ?
    N1 C8 S1 . . 127.12(15) ?
    N3 C8 S1 . . 130.21(14) ?
    N2 C9 N3 . . 110.62(17) ?
    N2 C9 C10 . . 125.50(16) ?
    N3 C9 C10 . . 123.88(16) ?
    C9 C10 C11 . . 112.76(16) ?
    C9 C10 C21 . . 109.82(16) ?
    C11 C10 C21 . . 111.13(17) ?
    C9 C10 H10 . . 107.6 ?
    C11 C10 H10 . . 107.6 ?
    C21 C10 H10 . . 107.6 ?
    C16 C11 C12 . . 118.05(18) ?
    C16 C11 C10 . . 123.04(17) ?
    C12 C11 C10 . . 118.90(17) ?
    C13 C12 C11 . . 121.08(19) ?
    C13 C12 H12 . . 119.5 ?
    C11 C12 H12 . . 119.5 ?
    C12 C13 C14 . . 121.30(18) ?
    C12 C13 H13 . . 119.3 ?
    C14 C13 H13 . . 119.3 ?
    C15 C14 C13 . . 117.07(19) ?
    C15 C14 C17 . . 122.7(2) ?
    C13 C14 C17 . . 120.17(19) ?
    C14 C15 C16 . . 121.89(19) ?
    C14 C15 H15 . . 119.1 ?
    C16 C15 H15 . . 119.1 ?
    C11 C16 C15 . . 120.60(19) ?
    C11 C16 H16 . . 119.7 ?
    C15 C16 H16 . . 119.7 ?
    C14 C17 C18 . . 113.68(19) ?
    C14 C17 H17A . . 108.8 ?
    C18 C17 H17A . . 108.8 ?
    C14 C17 H17B . . 108.8 ?
    C18 C17 H17B . . 108.8 ?
    H17A C17 H17B . . 107.7 ?
    C19A C18 C20 . . 113.6(6) ?
    C19A C18 C17 . . 125.0(8) ?
    C20 C18 C17 . . 111.2(2) ?
    C20 C18 C19 . . 110.1(3) ?
    C17 C18 C19 . . 107.0(3) ?
    C19A C18 H18A . . 83.7 ?
    C20 C18 H18A . . 109.5 ?
    C17 C18 H18A . . 109.5 ?
    C19 C18 H18A . . 109.5 ?
    C19A C18 H18B . . 98.3 ?
    C20 C18 H18B . . 101.9 ?
    C17 C18 H18B . . 102.0 ?
    C19 C18 H18B . . 124.2 ?
    C18 C19 H19A . . 109.5 ?
    C18 C19 H19B . . 109.5 ?
    H19A C19 H19B . . 109.5 ?
    C18 C19 H19C . . 109.5 ?
    H19A C19 H19C . . 109.5 ?
    H19B C19 H19C . . 109.5 ?
    C18 C19A H19D . . 109.5 ?
    C18 C19A H19E . . 109.5 ?
    H19D C19A H19E . . 109.5 ?
    C18 C19A H19F . . 109.5 ?
    H19D C19A H19F . . 109.5 ?
    H19E C19A H19F . . 109.5 ?
    C18 C20 H20A . . 109.5 ?
    C18 C20 H20B . . 109.5 ?
    H20A C20 H20B . . 109.5 ?
    C18 C20 H20C . . 109.5 ?
    H20A C20 H20C . . 109.5 ?
    H20B C20 H20C . . 109.5 ?
    C10 C21 H21A . . 109.5 ?
    C10 C21 H21B . . 109.5 ?
    H21A C21 H21B . . 109.5 ?
    C10 C21 H21C . . 109.5 ?
    H21A C21 H21C . . 109.5 ?
    H21B C21 H21C . . 109.5 ?
loop_
    _geom_torsion_atom_site_label_1
    _geom_torsion_atom_site_label_2
    _geom_torsion_atom_site_label_3
    _geom_torsion_atom_site_label_4
    _geom_torsion_site_symmetry_1
    _geom_torsion_site_symmetry_2
    _geom_torsion_site_symmetry_3
    _geom_torsion_site_symmetry_4
    _geom_torsion
    _geom_torsion_publ_flag
    C8 N1 N2 C9 . . . . 0.1(2) ?
    C9 N3 N4 C7A . . . . 149.7(3) ?
    C8 N3 N4 C7A . . . . -29.4(4) ?
    C9 N3 N4 C7B . . . . -178.4(4) ?
    C8 N3 N4 C7B . . . . 2.4(5) ?
    C6A C1A C2A C3A . . . . 1.5(12) ?
    C1A C2A C3A C4A . . . . -0.6(17) ?
    C1A C2A C3A Br1A . . . . -179.1(7) ?
    C2A C3A C4A C5A . . . . 0.6(16) ?
    Br1A C3A C4A C5A . . . . 179.0(6) ?
    C3A C4A C5A C6A . . . . -1.4(11) ?
    C4A C5A C6A C1A . . . . 2.2(9) ?
    C4A C5A C6A C7A . . . . -150.8(6) ?
    C2A C1A C6A C5A . . . . -2.3(10) ?
    C2A C1A C6A C7A . . . . 155.2(6) ?
    C7B N4 C7A C6A . . . . 60.1(8) ?
    N3 N4 C7A C6A . . . . 167.3(4) ?
    C5A C6A C7A N4 . . . . -143.9(6) ?
    C1A C6A C7A N4 . . . . 61.2(8) ?
    C6B C1B C2B C3B . . . . 1.6(11) ?
    C1B C2B C3B C4B . . . . 0.6(16) ?
    C1B C2B C3B Br1B . . . . 179.7(7) ?
    C2B C3B C4B C5B . . . . -0.8(15) ?
    Br1B C3B C4B C5B . . . . 180.0(6) ?
    C3B C4B C5B C6B . . . . -1.1(10) ?
    C2B C1B C6B C5B . . . . -3.7(10) ?
    C2B C1B C6B C7B . . . . -158.9(6) ?
    C4B C5B C6B C1B . . . . 3.4(9) ?
    C4B C5B C6B C7B . . . . 156.6(6) ?
    C7A N4 C7B C6B . . . . -63.2(8) ?
    N3 N4 C7B C6B . . . . -152.4(4) ?
    C1B C6B C7B N4 . . . . -57.0(8) ?
    C5B C6B C7B N4 . . . . 147.5(6) ?
    N2 N1 C8 N3 . . . . 1.0(2) ?
    N2 N1 C8 S1 . . . . -178.50(16) ?
    C9 N3 C8 N1 . . . . -1.7(2) ?
    N4 N3 C8 N1 . . . . 177.6(2) ?
    C9 N3 C8 S1 . . . . 177.80(17) ?
    N4 N3 C8 S1 . . . . -2.9(3) ?
    N1 N2 C9 N3 . . . . -1.2(2) ?
    N1 N2 C9 C10 . . . . 178.08(19) ?
    N4 N3 C9 N2 . . . . -177.49(17) ?
    C8 N3 C9 N2 . . . . 1.9(2) ?
    N4 N3 C9 C10 . . . . 3.2(3) ?
    C8 N3 C9 C10 . . . . -177.41(19) ?
    N2 C9 C10 C11 . . . . 122.2(2) ?
    N3 C9 C10 C11 . . . . -58.6(3) ?
    N2 C9 C10 C21 . . . . -2.3(3) ?
    N3 C9 C10 C21 . . . . 176.8(2) ?
    C9 C10 C11 C16 . . . . -26.2(3) ?
    C21 C10 C11 C16 . . . . 97.6(2) ?
    C9 C10 C11 C12 . . . . 154.71(18) ?
    C21 C10 C11 C12 . . . . -81.5(2) ?
    C16 C11 C12 C13 . . . . 0.6(3) ?
    C10 C11 C12 C13 . . . . 179.79(18) ?
    C11 C12 C13 C14 . . . . 0.0(3) ?
    C12 C13 C14 C15 . . . . -0.4(3) ?
    C12 C13 C14 C17 . . . . 177.59(19) ?
    C13 C14 C15 C16 . . . . 0.3(3) ?
    C17 C14 C15 C16 . . . . -177.7(2) ?
    C12 C11 C16 C15 . . . . -0.8(3) ?
    C10 C11 C16 C15 . . . . -179.91(19) ?
    C14 C15 C16 C11 . . . . 0.3(3) ?
    C15 C14 C17 C18 . . . . 99.4(3) ?
    C13 C14 C17 C18 . . . . -78.5(3) ?
    C14 C17 C18 C19A . . . . -51.5(11) ?
    C14 C17 C18 C20 . . . . 165.7(2) ?
    C14 C17 C18 C19 . . . . -74.0(4) ?
loop_
    _geom_hbond_atom_site_label_D
    _geom_hbond_atom_site_label_H
    _geom_hbond_atom_site_label_A
    _geom_hbond_site_symmetry_A
    _geom_hbond_distance_DH
    _geom_hbond_distance_HA
    _geom_hbond_distance_DA
    _geom_hbond_angle_DHA
    N1 H1N1 S1 2_866 0.91(4) 2.35(4) 3.2582(18) 175(4)
