# Supplementary material for: 4-[(E)-4-Bromo­benzyl­ideneamino]-3-[1-(4-isobutyl­phen­yl)eth­yl]-1H-1,2,4-triazole-5(4H)-thione
Source: Acta Crystallogr Sect E Struct Rep Online. 2009 May 20;65(Pt 6):o1340–1. doi: 10.1107/S1600536809018030 (PMC2969682; doi:10.1107/S1600536809018030)
Supplement: Supplementary file 2 [file e-65-o1340-Isup2.hkl]

#
# h,k,l, Fc-squared, Fo-squared, sigma(Fo-squared) and status flag
#
data_I
_shelx_title ' sb5a_0m in P-1  (110K)'
_shelx_refln_list_code          4
_shelx_F_calc_maximum      224.35
_exptl_crystal_F_000       456.00
_reflns_d_resolution_high  0.6323
 
loop_
 _symmetry_equiv_pos_as_xyz
 'x, y, z'
 '-x, -y, -z'
 
_cell_length_a     5.5791
_cell_length_b    11.3052
_cell_length_c    17.3688
_cell_angle_alpha  75.421
_cell_angle_beta   86.614
_cell_angle_gamma  79.616
 
_shelx_F_squared_multiplier     1.000
 
loop_
 _refln_index_h
 _refln_index_k
 _refln_index_l
 _refln_F_squared_calc
 _refln_F_squared_meas
 _refln_F_squared_sigma
 _refln_observed_status
   3   0   0     1046.24      973.89     14.57 o
   4   0   0      393.32      351.57      7.36 o
   5   0   0      514.30      483.86      9.15 o
   6   0   0        8.87       12.70      5.82 o
   7   0   0       11.66       14.72     14.14 o
  -6   1   0       77.09      102.27     14.62 o
  -5   1   0      446.14      416.32      8.57 o
  -4   1   0       10.82        8.55      5.99 o
  -3   1   0        2.01        0.36      3.19 o
  -2   1   0      398.65      409.60     10.48 o
  -1   1   0    18758.55    19252.72    313.63 o
   1   1   0     1611.58     1828.17     15.17 o
   2   1   0      126.21      135.67      3.41 o
   3   1   0     1010.84      958.41     11.97 o
   4   1   0      155.11      143.54      6.62 o
   5   1   0      132.18      137.03      6.96 o
   6   1   0      254.84      240.59      7.63 o
   7   1   0       23.56       28.42     14.77 o
  -7   2   0        2.64        4.83      6.24 o
  -6   2   0      105.18       93.66     19.30 o
  -5   2   0        2.01        2.53      2.61 o
  -4   2   0      405.79      359.88      7.13 o
  -3   2   0      447.42      465.50      9.12 o
  -2   2   0     2935.35     2936.68     31.50 o
  -1   2   0     8124.14     8262.88    112.33 o
   0   2   0     2780.25     3114.95     28.77 o
   1   2   0     5919.08     6443.51     56.84 o
   2   2   0     2618.66     2798.49     25.06 o
   3   2   0      275.82      279.02      4.59 o
   4   2   0      140.46      151.46      3.72 o
   5   2   0      193.00      189.97      4.02 o
   6   2   0       31.71       40.55      6.36 o
   7   2   0       17.68       55.77     15.65 o
  -8   3   0        1.26       -8.14      8.63 o
  -7   3   0       17.32       18.57      8.19 o
  -6   3   0        7.52       11.04      5.05 o
  -5   3   0       12.18       13.74      3.54 o
  -4   3   0       38.61       54.52      3.89 o
  -3   3   0      555.54      504.19      7.25 o
  -2   3   0      805.47      860.86     11.13 o
  -1   3   0      738.27      751.85      8.71 o
   0   3   0      164.50      181.54      3.42 o
   1   3   0     2366.29     2531.05     24.34 o
   2   3   0     2140.15     2194.72     21.21 o
   3   3   0        1.03        0.86      1.53 o
   4   3   0      371.44      326.66      4.74 o
   5   3   0      907.35      871.84     10.65 o
   6   3   0       26.03       38.59      4.70 o
   7   3   0       70.79       84.67     15.99 o
  -7   4   0       11.84        6.48      8.97 o
  -6   4   0       10.08       -0.99      5.03 o
  -5   4   0       93.48      103.61      8.05 o
  -4   4   0      128.96      128.69     10.65 o
  -3   4   0     1400.93     1297.06     16.68 o
  -2   4   0      214.89      184.03      4.97 o
  -1   4   0       45.26       77.90      3.31 o
   0   4   0     3152.55     3349.93     28.52 o
   1   4   0      855.57      876.26      9.26 o
   2   4   0      596.39      663.09      8.39 o
   3   4   0      387.13      457.55      6.28 o
   4   4   0      459.39      458.65     10.54 o
   5   4   0      238.14      225.32      9.63 o
   6   4   0       38.78       57.74      5.44 o
   7   4   0       16.21       19.19     12.94 o
  -7   5   0        8.88       17.31      9.65 o
  -6   5   0       61.43       64.64     19.79 o
  -5   5   0        9.19       12.15      5.77 o
  -4   5   0        2.38       -0.89      3.73 o
  -3   5   0      251.56      240.63      6.17 o
  -2   5   0      885.39      914.89     11.49 o
  -1   5   0      129.18      125.02      3.32 o
   0   5   0      722.64      637.25      6.78 o
   1   5   0     1445.32     1481.41     12.18 o
   2   5   0      921.94     1091.74     12.58 o
   3   5   0     2896.06     2997.49     29.45 o
   4   5   0     1095.58     1034.01     13.27 o
   5   5   0       18.51       25.31      4.45 o
   6   5   0      486.30      425.54      9.46 o
   7   5   0       66.00       83.50      7.52 o
  -7   6   0        0.20       -4.60      6.91 o
  -6   6   0       27.69       29.47      7.45 o
  -5   6   0       18.54       12.01      6.50 o
  -4   6   0      681.51      633.78     14.76 o
  -3   6   0       15.04       10.82      3.69 o
  -2   6   0      995.09      925.00     12.20 o
  -1   6   0       52.05       45.83      2.96 o
   0   6   0      672.65      686.53      8.24 o
   1   6   0       23.48       26.83      2.19 o
   2   6   0      247.81      263.22      4.87 o
   3   6   0      966.85      920.25     12.11 o
   4   6   0      510.60      495.63      9.46 o
   5   6   0       31.92       33.67      5.39 o
   6   6   0       25.52       31.69      5.48 o
   7   6   0      116.00      143.64      8.89 o
   8   6   0       77.26      115.82     12.38 o
  -7   7   0        6.52        3.66     10.48 o
  -6   7   0        1.46       -1.18      7.40 o
  -5   7   0        6.32        2.00      7.26 o
  -4   7   0       23.63       24.14      6.10 o
  -3   7   0       28.71       31.70      5.08 o
  -2   7   0       34.51       46.54      5.14 o
  -1   7   0     1498.15     1511.38     14.49 o
   0   7   0      674.42      682.98      7.00 o
   1   7   0     1228.23     1239.07     10.66 o
   2   7   0     2859.09     2722.49     22.50 o
   3   7   0      883.32      934.40     11.38 o
   4   7   0      111.96      143.09      6.35 o
   5   7   0      143.64      164.90     12.08 o
   6   7   0      166.21      180.45      9.30 o
   7   7   0        3.22       11.79      9.03 o
   8   7   0        2.91        1.90      9.60 o
  -6   8   0       14.40        7.99      8.54 o
  -5   8   0        6.44        5.16      7.69 o
  -4   8   0      200.86      174.64      9.67 o
  -3   8   0        9.53        8.36      5.65 o
  -2   8   0      251.52      243.22      7.35 o
  -1   8   0        6.40        9.27      3.51 o
   0   8   0       25.95       35.45      3.04 o
   1   8   0      118.52      112.52      3.81 o
   2   8   0     3237.53     3281.33     26.99 o
   3   8   0      128.84      133.58      6.49 o
   4   8   0        6.76        7.06      4.38 o
   5   8   0      802.35      755.95     13.66 o
   6   8   0      458.43      432.81     10.71 o
   7   8   0        0.54        2.60      6.53 o
   8   8   0       84.52      114.51     14.92 o
  -6   9   0        1.01        8.64      8.51 o
  -5   9   0        0.47       -7.98      7.98 o
  -4   9   0      167.54      169.04     12.23 o
  -3   9   0      367.46      326.35     11.99 o
  -2   9   0      104.58      149.18      7.45 o
  -1   9   0      135.73      155.93      7.94 o
   0   9   0     1452.36     1381.56     12.97 o
   1   9   0     3429.86     3328.50     27.87 o
   2   9   0      325.26      297.41      5.77 o
   3   9   0      228.95      214.52      6.13 o
   4   9   0      647.68      648.49     12.35 o
   5   9   0      106.00      122.43      8.59 o
   6   9   0        0.25        4.07      5.77 o
   7   9   0        1.98       -0.86     21.25 o
   8   9   0        1.63       10.72     11.99 o
  -6  10   0       42.40       58.59     14.77 o
  -5  10   0        6.03        0.93      8.71 o
  -4  10   0       16.53       14.90      8.95 o
  -3  10   0       64.68       61.02      8.39 o
  -2  10   0       42.06       49.69      6.34 o
  -1  10   0       14.25       16.11      4.83 o
   0  10   0      134.43      150.77      7.10 o
   1  10   0      126.89      153.27      6.61 o
   2  10   0      338.77      318.86      6.32 o
   3  10   0      686.42      657.88     10.90 o
   4  10   0     1115.11     1040.67     17.01 o
   5  10   0      365.58      323.40      9.73 o
   6  10   0       47.20       48.24      9.16 o
   7  10   0      173.19      189.97     18.91 o
  -5  11   0        4.51        3.78      8.87 o
  -4  11   0       13.60       19.85      9.91 o
  -3  11   0       13.97       13.73     12.29 o
  -2  11   0        5.71        2.06      6.16 o
  -1  11   0      609.45      566.51     10.50 o
   0  11   0      473.49      417.61      8.49 o
   1  11   0      126.50      151.81      6.38 o
   2  11   0      799.89      737.38     11.95 o
   3  11   0      234.88      211.10      6.84 o
   4  11   0       87.57      109.11      6.77 o
   5  11   0       17.51       23.21      6.39 o
   6  11   0       25.59       32.29     12.92 o
   7  11   0      129.31      177.00     19.55 o
  -5  12   0       23.22       25.93     15.31 o
  -4  12   0       58.73       77.43     13.02 o
  -3  12   0        7.48       -0.27      9.10 o
  -2  12   0        3.61       11.74      6.47 o
  -1  12   0       50.48       54.47      5.99 o
   0  12   0        2.79        0.16      4.92 o
   1  12   0       94.76      144.66      7.36 o
   2  12   0      237.48      210.46      6.62 o
   3  12   0     1011.57      966.66     18.28 o
   4  12   0       53.87       64.04      6.42 o
   5  12   0       67.15       85.72     11.73 o
   6  12   0      563.67      502.58     24.42 o
   7  12   0       23.34       34.90     15.60 o
  -4  13   0       48.57       56.25     12.59 o
  -3  13   0      162.07      190.38     15.84 o
  -2  13   0       86.97       94.48      8.83 o
  -1  13   0       37.39       59.78      9.17 o
   0  13   0        0.81        1.98      6.33 o
   1  13   0      197.31      195.59     13.56 o
   2  13   0        9.24        3.52      5.55 o
   3  13   0       90.02       89.71      7.83 o
   4  13   0      114.17      138.89     10.44 o
   5  13   0      444.81      387.20     22.47 o
   6  13   0       13.13       19.50     15.11 o
  -3  14   0       13.20        5.87      8.99 o
  -2  14   0        1.72       -8.23      8.25 o
  -1  14   0        7.98        0.92      8.52 o
   0  14   0       24.10       25.49      8.55 o
   1  14   0        7.17       -0.09      6.38 o
   2  14   0      739.44      700.84     12.29 o
   3  14   0        6.32        3.46      7.52 o
   4  14   0      476.38      443.25     18.06 o
   5  14   0       78.29      103.75     13.22 o
   6  14   0       10.19       15.55     16.48 o
  -3  15   0        0.03       -4.37     12.70 o
  -2  15   0       51.12       55.91     17.06 o
  -1  15   0       32.49       38.95     15.45 o
   0  15   0       10.10        3.36     13.41 o
   1  15   0       91.88       98.79     11.08 o
   2  15   0        7.18        0.15     14.72 o
   3  15   0       11.89       30.95     15.11 o
   4  15   0      193.80      208.05     21.89 o
   5  15   0      150.34      152.87     15.64 o
  -1  16   0        0.95       -9.31     14.38 o
   0  16   0      119.96      129.52     18.23 o
   1  16   0        8.77       17.94     13.21 o
   2  16   0       53.04       50.89     16.96 o
   3  16   0      162.94      188.31     21.11 o
   4  16   0        7.77       12.09     16.48 o
   0  17   0       17.07       23.01     15.70 o
   1  17   0      130.63      130.59     17.50 o
   2  17   0       45.40       43.63     17.60 o
   3  17   0      155.14      205.52     23.35 o
  -2 -17   1       17.65       22.76     17.06 o
  -1 -17   1       98.93       96.76     16.96 o
  -4 -16   1       29.12       17.40     17.21 o
  -3 -16   1       32.96       25.49     16.18 o
  -2 -16   1        6.33        6.43     15.99 o
  -1 -16   1        1.17      -12.72     12.72 o
   0 -16   1      318.77      281.47     19.99 o
   1 -16   1       12.38       27.25     16.18 o
  -5 -15   1       74.62       79.40     13.65 o
  -4 -15   1        1.87      -14.19     14.53 o
  -3 -15   1       28.42       33.93     15.16 o
  -2 -15   1       55.62       59.33     15.75 o
  -1 -15   1       49.53       90.86     10.80 o
   0 -15   1        1.12      -12.77     12.77 o
   1 -15   1       44.51       45.82     15.45 o
   2 -15   1        2.80        5.85     14.53 o
  -6 -14   1        8.34       10.43     15.84 o
  -5 -14   1      342.23      285.61     27.05 o
  -4 -14   1        1.51        4.05     13.06 o
  -3 -14   1       50.87       38.42     10.63 o
  -2 -14   1      510.99      468.00     11.22 o
  -1 -14   1      560.96      502.09     11.86 o
   0 -14   1      264.66      248.30     20.89 o
   1 -14   1       63.51       49.45     11.62 o
   2 -14   1        9.22        6.46     10.07 o
   3 -14   1        2.49       -5.66      8.97 o
  -6 -13   1      156.61      192.84     22.67 o
  -5 -13   1      118.15      142.67     13.71 o
  -4 -13   1      221.16      224.67     15.40 o
  -3 -13   1      314.44      276.23     11.60 o
  -2 -13   1        3.56        4.95      4.89 o
  -1 -13   1       98.53      136.03      7.68 o
   0 -13   1      121.87      145.70     10.36 o
   1 -13   1       14.13        8.33      7.82 o
   2 -13   1       33.93       28.67      7.59 o
   3 -13   1       32.00       40.16     18.65 o
   4 -13   1       33.31       29.02     11.58 o
  -7 -12   1        5.27       -5.61     13.41 o
  -6 -12   1       69.43       92.96     17.50 o
  -5 -12   1       10.76       28.12      9.68 o
  -4 -12   1      485.63      443.58     10.28 o
  -3 -12   1      545.65      520.72     10.70 o
  -2 -12   1      201.87      191.59      6.88 o
  -1 -12   1      148.93      188.32     13.45 o
   0 -12   1     1109.05     1003.99     15.54 o
   1 -12   1        8.34        2.96      5.01 o
   2 -12   1       31.60       34.72      7.49 o
   3 -12   1       30.16       31.47      8.81 o
   4 -12   1       31.99       39.66     11.62 o
   5 -12   1       40.92       35.78     16.04 o
  -7 -11   1       91.48      106.95     17.74 o
  -6 -11   1      190.39      230.75     15.54 o
  -5 -11   1      506.86      449.12     11.81 o
  -4 -11   1      173.26      177.90      8.59 o
  -3 -11   1        4.03       -2.03      4.27 o
  -2 -11   1        2.29        1.08      3.90 o
  -1 -11   1      431.68      395.99      8.30 o
   0 -11   1        6.22        7.31      4.66 o
   1 -11   1      116.92      134.64      7.87 o
   2 -11   1       40.19       41.72      6.81 o
   3 -11   1       23.86       19.91      8.31 o
   4 -11   1       20.07       12.78      9.86 o
   5 -11   1       32.00       27.87     10.19 o
  -7 -10   1        5.57       11.75     12.38 o
  -6 -10   1       14.80       17.58      7.28 o
  -5 -10   1      543.36      480.53     11.77 o
  -4 -10   1      709.13      656.70     13.10 o
  -3 -10   1       10.75        9.70      4.32 o
  -2 -10   1      778.33      728.25      9.83 o
  -1 -10   1       93.97      134.72      5.89 o
   0 -10   1        0.31        3.10      3.42 o
   1 -10   1      217.70      209.35      6.69 o
   2 -10   1        7.52        1.50      5.41 o
   3 -10   1      122.53      123.65      9.69 o
   4 -10   1        5.30        9.57      9.09 o
   5 -10   1        1.15        3.37      9.03 o
   6 -10   1       29.83       17.26     13.31 o
  -8  -9   1       13.23        3.36     12.19 o
  -7  -9   1       32.38       36.59      9.87 o
  -6  -9   1      249.12      232.76     12.48 o
  -5  -9   1       67.54       83.57      7.26 o
  -4  -9   1       61.55       73.34      6.33 o
  -3  -9   1       49.78       61.09      5.03 o
  -2  -9   1       14.58       16.91      3.17 o
  -1  -9   1      669.56      678.45      9.41 o
   0  -9   1       46.08       49.68      3.69 o
   1  -9   1      442.61      396.28      7.98 o
   2  -9   1     1122.54     1035.62     15.41 o
   3  -9   1       64.34       68.02      7.99 o
   4  -9   1       27.14       29.59      7.52 o
   5  -9   1       13.87       18.53      9.07 o
   6  -9   1        2.29        2.94      8.01 o
  -8  -8   1       19.93       41.00     12.58 o
  -7  -8   1      113.99      150.52     12.31 o
  -6  -8   1      446.54      423.03     14.44 o
  -5  -8   1      585.35      536.34     17.73 o
  -4  -8   1      882.56      827.64     13.77 o
  -3  -8   1      479.46      449.17      8.89 o
  -2  -8   1      580.47      560.46      7.34 o
  -1  -8   1      317.46      311.33      5.05 o
   0  -8   1      881.07      863.99      9.04 o
   1  -8   1       20.86       30.48      3.84 o
   2  -8   1        1.35        3.70      4.74 o
   3  -8   1       27.74       30.42      6.35 o
   4  -8   1        2.16       -5.82      5.82 o
   5  -8   1        1.18       -5.20      7.83 o
   6  -8   1       32.51       21.27      9.55 o
  -8  -7   1       63.47       65.03     12.48 o
  -7  -7   1       69.98       79.53     14.84 o
  -6  -7   1       22.81       15.37      5.50 o
  -5  -7   1       59.26       64.65      5.92 o
  -4  -7   1       26.39       30.18      4.64 o
  -3  -7   1      893.26      867.41     12.14 o
  -2  -7   1      318.16      316.12      4.96 o
  -1  -7   1        6.21       12.52      2.16 o
   0  -7   1     1826.01     1902.76     14.97 o
   1  -7   1      983.26      960.33     10.49 o
   2  -7   1      106.71      121.26      7.56 o
   3  -7   1      255.03      192.70      8.54 o
   4  -7   1        0.78       -2.11      5.52 o
   5  -7   1        1.43        3.97      7.28 o
   6  -7   1        0.07       -7.16      7.16 o
   7  -7   1        1.79       -4.29      9.90 o
  -8  -6   1       53.77       61.18     11.07 o
  -7  -6   1      140.69      134.79     11.02 o
  -6  -6   1        3.57        3.75      4.75 o
  -5  -6   1      120.53      145.07     11.01 o
  -4  -6   1     1169.08     1107.77     15.52 o
  -3  -6   1      328.40      324.62      6.71 o
  -2  -6   1      288.23      249.58      4.84 o
  -1  -6   1     2065.92     2312.97     18.36 o
   0  -6   1      122.09      136.83      3.08 o
   1  -6   1      117.85      119.72      3.39 o
   2  -6   1      160.57      167.11      8.97 o
   3  -6   1       27.12       40.05      5.00 o
   4  -6   1      222.85      190.84     10.12 o
   5  -6   1        9.15       18.69      6.90 o
   6  -6   1       41.73       45.60      8.14 o
   7  -6   1        0.48       -2.87     13.75 o
  -7  -5   1        0.16       -7.38     11.26 o
  -6  -5   1       99.03      139.62      7.19 o
  -5  -5   1      552.66      538.93     10.06 o
  -4  -5   1     1001.97      974.03     12.90 o
  -3  -5   1       96.71      113.07      6.04 o
  -2  -5   1     1368.49     1491.55     16.13 o
  -1  -5   1     5009.19     5424.08     38.99 o
   0  -5   1      213.87      208.80      3.61 o
   1  -5   1     3487.56     3777.83     32.91 o
   2  -5   1     1032.57      983.76     12.22 o
   3  -5   1        2.00        2.80      3.22 o
   4  -5   1      143.30      131.40      5.90 o
   5  -5   1        6.07        6.18      4.98 o
   6  -5   1       94.18      102.64      8.23 o
   7  -5   1       40.24       38.83      7.18 o
  -7  -4   1       47.19       58.83      7.75 o
  -6  -4   1      309.21      308.98     11.19 o
  -5  -4   1       14.12       20.78      5.20 o
  -4  -4   1      176.51      188.34      5.53 o
  -3  -4   1      196.60      200.68      4.49 o
  -2  -4   1     1673.03     1769.93     20.18 o
  -1  -4   1      984.05     1081.46      9.90 o
   0  -4   1      194.89      229.35      4.10 o
   1  -4   1      452.74      456.02      5.91 o
   2  -4   1     1400.44     1396.07     15.32 o
   3  -4   1      198.12      182.57      4.62 o
   4  -4   1       68.47       82.46      5.62 o
   5  -4   1      194.32      193.51      7.08 o
   6  -4   1      303.75      255.90     15.11 o
   7  -4   1       43.66       63.57     10.82 o
  -7  -3   1        5.49       -6.19     13.60 o
  -6  -3   1       90.48       93.10      5.51 o
  -5  -3   1      320.60      296.02      8.77 o
  -4  -3   1       41.07       56.72      3.29 o
  -3  -3   1     5017.36     5467.69     51.30 o
  -2  -3   1     6086.78     6368.52     61.27 o
  -1  -3   1     1149.35     1283.32     13.52 o
   0  -3   1     6841.38     7435.37     67.99 o
   1  -3   1     6092.05     6310.27     65.78 o
   2  -3   1      682.17      755.98      9.01 o
   3  -3   1      143.61      112.53      3.35 o
   4  -3   1       33.20       42.83      5.06 o
   5  -3   1       17.88       17.47      3.68 o
   6  -3   1       66.24       76.34      8.29 o
   7  -3   1       84.44       86.77      9.99 o
   8  -3   1        9.54       24.86      9.26 o
  -8  -2   1       62.08       49.62      8.29 o
  -7  -2   1      130.90      184.31     21.25 o
  -6  -2   1       87.35       94.85      7.49 o
  -5  -2   1       15.94       27.22      2.91 o
  -4  -2   1      570.31      595.44      5.95 o
  -3  -2   1      165.05      144.11      2.61 o
  -2  -2   1      635.41      650.23      8.21 o
  -1  -2   1      489.33      483.73      6.48 o
   0  -2   1     1004.67     1051.74      9.55 o
   1  -2   1       54.65       56.84      5.89 o
   2  -2   1      902.43      968.32      9.25 o
   3  -2   1     1094.71     1075.37     11.81 o
   4  -2   1      512.42      507.20     18.10 o
   5  -2   1       76.12       81.93      7.67 o
   6  -2   1       45.28       45.24      5.95 o
  -7  -1   1        0.81        4.73     13.55 o
  -6  -1   1      189.08      220.39     19.11 o
  -5  -1   1      121.48      135.75      7.41 o
  -4  -1   1     2053.66     2008.04     18.61 o
  -3  -1   1      741.36      709.69      8.98 o
  -2  -1   1     1294.44     1364.53     17.07 o
  -1  -1   1     4743.27     5268.79     58.24 o
   0  -1   1      602.83      640.37      6.53 o
   1  -1   1      148.80      142.23      2.15 o
   2  -1   1     1497.23     1427.87     20.10 o
   3  -1   1      146.13      153.88      8.14 o
   4  -1   1      277.61      269.34      7.80 o
   5  -1   1      172.39      161.59      7.02 o
   6  -1   1       16.23       22.76      5.26 o
  -7   0   1       17.78       16.96     14.38 o
  -6   0   1      193.00      207.32     18.57 o
  -5   0   1       49.19       67.72      4.98 o
  -4   0   1        4.18        8.45      2.97 o
  -3   0   1      315.88      286.89      5.51 o
  -2   0   1      505.54      503.60      6.74 o
  -1   0   1     1737.80     1839.91     18.74 o
   1   0   1     2064.03     2137.90     25.78 o
   2   0   1     5055.81     5042.40     74.58 o
   3   0   1      613.64      597.62     10.46 o
   4   0   1      238.80      230.31      5.78 o
   5   0   1        5.52        3.19      3.89 o
   6   0   1      489.28      459.80     11.74 o
  -6   1   1       52.31       61.03     14.58 o
  -5   1   1      390.06      362.91      7.91 o
  -4   1   1      100.00      107.37      9.52 o
  -3   1   1     1466.93     1481.14     19.36 o
  -2   1   1     3973.42     3990.34     50.54 o
  -1   1   1     1365.84     1467.08     16.28 o
   1   1   1       47.44       52.80      1.53 o
   2   1   1      343.33      317.95      5.74 o
   3   1   1      248.95      252.82      5.25 o
   4   1   1       44.48       51.30      3.80 o
   5   1   1     1457.72     1350.15     17.86 o
   6   1   1       13.77        7.70      4.94 o
   7   1   1       30.73       18.72     14.82 o
  -8   2   1        7.84       -3.27      7.99 o
  -7   2   1        6.66        1.32      6.58 o
  -6   2   1        3.36        2.92      5.07 o
  -5   2   1       32.50       35.35      2.82 o
  -4   2   1       27.44       35.60      6.37 o
  -3   2   1      593.10      680.11      8.14 o
  -2   2   1      901.43      854.61      9.31 o
  -1   2   1      838.38      892.69     10.74 o
   0   2   1      181.55      202.72      3.13 o
   1   2   1     4628.71     5113.87     42.42 o
   2   2   1      535.21      530.39      6.00 o
   3   2   1      423.06      416.34      5.80 o
   4   2   1     2394.93     2354.79     20.40 o
   5   2   1       62.35       62.77      5.29 o
   6   2   1       59.78       72.57      6.29 o
   7   2   1        3.55       -1.71     13.02 o
  -8   3   1        6.03       -5.07      9.31 o
  -7   3   1       14.23        9.41      8.14 o
  -6   3   1        6.29        2.68      3.97 o
  -5   3   1       92.23       87.59      4.55 o
  -4   3   1      246.25      227.33      5.37 o
  -3   3   1      227.75      220.62      4.31 o
  -2   3   1       80.87       77.50      4.34 o
  -1   3   1      204.71      167.65      5.65 o
   0   3   1       93.14       82.26      2.56 o
   1   3   1     2927.86     3305.99     31.13 o
   2   3   1      318.77      307.26      4.24 o
   3   3   1     1776.81     1997.45     16.11 o
   4   3   1      923.06      892.01      8.59 o
   5   3   1     1084.42     1087.95     12.10 o
   6   3   1      110.91      113.75     15.18 o
   7   3   1      131.46      174.61     20.04 o
  -7   4   1       11.97       -4.92      8.97 o
  -6   4   1        6.95        8.47      5.27 o
  -5   4   1        2.75        4.33      4.26 o
  -4   4   1      403.66      390.73      7.80 o
  -3   4   1      333.71      305.18      5.64 o
  -2   4   1        3.28        5.75      2.25 o
  -1   4   1     4359.59     1824.11     38.80 o
   0   4   1     2052.94     2269.87     22.33 o
   1   4   1        9.94       19.79      1.93 o
   2   4   1     6147.97     7011.40     56.67 o
   3   4   1     1128.28     1099.67     11.88 o
   4   4   1       12.63       16.80      2.35 o
   5   4   1        0.21       -1.27      2.82 o
   6   4   1        2.38       -0.89      4.11 o
   7   4   1       13.78       21.63      8.03 o
  -7   5   1       21.61       14.39      6.76 o
  -6   5   1      188.32      160.18      7.90 o
  -5   5   1       14.98       15.66      5.41 o
  -4   5   1       45.14       58.57      5.12 o
  -3   5   1        0.54       -1.01      3.13 o
  -2   5   1       27.40       41.47      4.19 o
  -1   5   1      222.98      213.04      4.09 o
   0   5   1      170.94      147.84      2.95 o
   1   5   1        4.75        3.14      1.40 o
   2   5   1      670.83      678.02      8.90 o
   3   5   1     2263.06     2245.16     20.79 o
   4   5   1      836.72      848.98     10.72 o
   5   5   1      633.74      625.60     10.85 o
   6   5   1      618.70      592.48     11.06 o
   7   5   1       24.16       24.13      7.66 o
  -7   6   1        1.07       -0.59      8.02 o
  -6   6   1        6.57       -6.27      6.27 o
  -5   6   1       96.59      102.76     14.04 o
  -4   6   1      112.96      131.36      8.19 o
  -3   6   1       21.36       27.66      4.22 o
  -2   6   1     1932.30     1860.43     23.29 o
  -1   6   1       22.20       28.41      2.60 o
   0   6   1        6.35        7.78      1.87 o
   1   6   1     1906.61     2062.51     16.50 o
   2   6   1     2260.14     2437.47     32.02 o
   3   6   1        6.43       11.27      3.07 o
   4   6   1      371.36      385.22      8.50 o
   5   6   1      144.97      147.46     13.56 o
   6   6   1       85.76       96.68      6.62 o
   7   6   1        1.57        0.41      5.43 o
   8   6   1        7.58        0.77     10.80 o
  -7   7   1       24.19       34.12     11.21 o
  -6   7   1        0.40       -6.86      6.86 o
  -5   7   1      162.30      157.13     12.65 o
  -4   7   1        0.32        0.05      6.11 o
  -3   7   1       16.48       14.81      5.14 o
  -2   7   1        6.28        8.03      4.21 o
  -1   7   1      339.22      334.56      5.51 o
   0   7   1      152.16      170.43      3.43 o
   1   7   1     2521.20     2618.67     19.46 o
   2   7   1     1823.91     1771.88     15.58 o
   3   7   1        8.83        9.11      3.37 o
   4   7   1      660.76      618.72     11.03 o
   5   7   1      814.22      757.72     13.10 o
   6   7   1        1.44       -4.61      4.62 o
   7   7   1      227.99      223.40      9.40 o
   8   7   1       12.34        6.00     10.24 o
  -7   8   1        0.96      -10.14     10.14 o
  -6   8   1        1.25        0.63      8.16 o
  -5   8   1        5.17        3.84      7.10 o
  -4   8   1      395.08      337.40     12.02 o
  -3   8   1       12.60       10.20      9.62 o
  -2   8   1        8.68        9.34      4.51 o
  -1   8   1      486.51      459.96      7.46 o
   0   8   1      672.90      667.99      7.57 o
   1   8   1      324.24      328.87      5.05 o
   2   8   1      220.57      194.76      4.24 o
   3   8   1       49.66       65.95      5.18 o
   4   8   1     1116.91     1029.69     15.63 o
   5   8   1      172.37      172.73     10.08 o
   6   8   1       11.88       14.85      5.59 o
   7   8   1       59.93       62.52      9.38 o
   8   8   1      117.79      177.73     16.87 o
  -6   9   1       37.64       42.30      9.63 o
  -5   9   1        5.49        7.46      8.19 o
  -4   9   1      250.19      204.78     15.45 o
  -3   9   1       85.31      110.40     10.12 o
  -2   9   1       45.86       59.99      5.81 o
  -1   9   1      131.23      147.36      6.30 o
   0   9   1     1174.54     1218.59     11.78 o
   1   9   1     2248.50     2246.01     20.03 o
   2   9   1       17.44       29.32      3.29 o
   3   9   1     3090.57     2955.57     29.84 o
   4   9   1      278.80      267.54      8.06 o
   5   9   1      132.11      157.78      8.34 o
   6   9   1      296.75      275.56      9.11 o
   7   9   1       91.36      118.28     13.36 o
   8   9   1       66.91       96.86     15.70 o
  -6  10   1        3.34        5.80     12.53 o
  -5  10   1       66.02       66.79     10.75 o
  -4  10   1       13.58        0.73      8.48 o
  -3  10   1      206.65      186.66     14.75 o
  -2  10   1      298.57      254.41      7.99 o
  -1  10   1      173.42      192.70      6.20 o
   0  10   1       85.77      111.06      4.88 o
   1  10   1      454.40      422.57      7.98 o
   2  10   1      477.64      478.79      7.55 o
   3  10   1      529.76      485.38      9.14 o
   4  10   1      163.30      174.71     10.71 o
   5  10   1       37.48       42.05      6.28 o
   6  10   1      495.63      470.97     13.50 o
   7  10   1       17.08       20.96     12.53 o
  -5  11   1       71.51       80.09     11.59 o
  -4  11   1       16.66       17.85      9.89 o
  -3  11   1        1.38       -7.58      8.00 o
  -2  11   1       18.14       28.56      6.13 o
  -1  11   1        4.81       -0.47      4.61 o
   0  11   1     1121.32     1015.68     13.60 o
   1  11   1      869.91      875.86     12.48 o
   2  11   1     1217.94     1131.43     13.34 o
   3  11   1      119.43      138.17      6.91 o
   4  11   1       71.62       79.92      6.27 o
   5  11   1      556.74      507.21     12.31 o
   6  11   1       25.54       35.04      9.78 o
   7  11   1       50.69       63.47     15.75 o
  -5  12   1        3.63       -8.77     13.41 o
  -4  12   1       51.09       56.27     11.19 o
  -3  12   1        1.33       -3.42      8.87 o
  -2  12   1        1.18       -3.41      5.98 o
  -1  12   1      103.31      108.10      8.03 o
   0  12   1      101.14      129.34      7.58 o
   1  12   1      130.44      161.58      7.04 o
   2  12   1      321.73      304.21      7.49 o
   3  12   1      142.26      190.21      7.94 o
   4  12   1      717.75      676.17     12.74 o
   5  12   1      408.44      367.44     12.45 o
   6  12   1       29.26       19.79     13.45 o
   7  12   1      154.33      207.66     22.03 o
  -4  13   1        3.00        7.07     10.60 o
  -3  13   1       23.68       17.77     13.11 o
  -2  13   1       14.11       22.04      7.35 o
  -1  13   1      148.11      186.13     11.44 o
   0  13   1       54.13       65.13      7.16 o
   1  13   1       44.08       52.81      6.09 o
   2  13   1        0.44        4.94      4.79 o
   3  13   1      456.57      428.33     11.42 o
   4  13   1        9.07        6.84      5.50 o
   5  13   1        4.53       -0.68     12.43 o
   6  13   1       39.41       54.01     16.82 o
  -3  14   1       61.24       60.96     10.56 o
  -2  14   1       40.01       43.25     10.81 o
  -1  14   1       20.01       21.99      9.68 o
   0  14   1       50.59       55.28      9.23 o
   1  14   1      189.68      205.79      8.78 o
   2  14   1        2.08        1.75      5.37 o
   3  14   1      370.74      332.18     16.08 o
   4  14   1      407.89      362.11     17.26 o
   5  14   1        1.13        4.08     14.45 o
   6  14   1      358.35      288.63     21.69 o
  -3  15   1        2.91       -9.63     10.45 o
  -2  15   1      151.21      211.17     21.25 o
  -1  15   1       46.26       31.78     14.92 o
   0  15   1        3.35        4.06     11.87 o
   1  15   1       85.05       93.24      9.61 o
   2  15   1      320.90      303.69     20.62 o
   3  15   1       23.72       31.78     15.40 o
   4  15   1        5.00       -9.02     14.33 o
   5  15   1        1.61        2.88     10.87 o
  -2  16   1       11.75       -2.73     15.50 o
  -1  16   1       31.53        6.19     14.62 o
   0  16   1        5.16       14.72     14.58 o
   1  16   1       34.87       37.05     14.58 o
   2  16   1       81.36      127.28     19.74 o
   3  16   1      241.80      261.92     22.96 o
   4  16   1       16.24       19.89     16.23 o
   0  17   1       25.12        3.56     14.62 o
   1  17   1        3.28        3.75     13.80 o
   2  17   1       15.45       -6.92     16.14 o
   3  17   1       22.06       51.09     19.01 o
  -4 -16   2       66.71       70.20     19.26 o
  -3 -16   2       53.87       65.91     17.60 o
  -2 -16   2        5.91      -15.99     15.99 o
  -1 -16   2        8.49        0.34     13.45 o
   0 -16   2       90.87       83.41     18.18 o
   1 -16   2        8.08        5.12     15.40 o
  -5 -15   2       45.18       59.13     17.84 o
  -4 -15   2       72.12       95.74     17.84 o
  -3 -15   2      163.60      205.61     21.94 o
  -2 -15   2      288.35      241.74     18.87 o
  -1 -15   2        0.52        3.40      9.25 o
   0 -15   2      194.94      210.25     20.33 o
   1 -15   2       15.27       19.35     14.62 o
   2 -15   2       51.39       52.65     17.31 o
  -6 -14   2        3.33        3.31     15.84 o
  -5 -14   2       32.43       37.41     11.79 o
  -4 -14   2        4.87       -0.88     13.89 o
  -3 -14   2      284.03      288.44     19.69 o
  -2 -14   2        6.51       -0.26     11.58 o
  -1 -14   2       12.60       12.15      7.29 o
   0 -14   2        3.59        8.71      9.73 o
   1 -14   2      192.26      177.14     14.73 o
   2 -14   2        0.17       -0.85     17.96 o
   3 -14   2        0.04       -5.65      9.15 o
  -6 -13   2        9.10       -1.51     14.48 o
  -5 -13   2      166.51      196.52     15.02 o
  -4 -13   2      541.52      505.71     14.50 o
  -3 -13   2       79.61       93.47      8.16 o
  -2 -13   2      146.29      155.73      7.30 o
  -1 -13   2       88.42      116.98     11.15 o
   0 -13   2       26.59       18.05      8.11 o
   1 -13   2       40.79       44.76      9.12 o
   2 -13   2       15.79       21.03      7.60 o
   3 -13   2        4.29        0.13     16.16 o
   4 -13   2       15.55       27.10     16.53 o
  -7 -12   2       36.94       17.40     15.40 o
  -6 -12   2        7.52        4.29     13.60 o
  -5 -12   2       59.37       69.97     11.53 o
  -4 -12   2      368.80      366.19      9.63 o
  -3 -12   2        5.12       -3.14      4.89 o
  -2 -12   2       28.65       27.87      5.04 o
  -1 -12   2      275.20      245.71      7.40 o
   0 -12   2      224.28      214.90      7.76 o
   1 -12   2       16.25        9.87      7.44 o
   2 -12   2       53.94       65.18      8.15 o
   3 -12   2       39.84       52.93     11.27 o
   4 -12   2        5.35       13.01     10.91 o
   5 -12   2       18.26       -7.56     14.58 o
  -7 -11   2        2.86        8.09     13.36 o
  -6 -11   2      418.71      395.78     29.32 o
  -5 -11   2      553.67      533.14     12.98 o
  -4 -11   2       53.63       70.94      6.38 o
  -3 -11   2      247.55      227.03      7.29 o
  -2 -11   2      418.79      408.51      8.34 o
  -1 -11   2       32.59       25.51      6.84 o
   0 -11   2       15.44       19.36      5.28 o
   1 -11   2        2.15       -4.80      4.80 o
   2 -11   2       19.15       15.64      6.34 o
   3 -11   2       79.19       85.47      9.89 o
   4 -11   2      103.02      135.11     22.16 o
   5 -11   2       20.46       22.75     10.32 o
  -7 -10   2       23.02       22.81     13.11 o
  -6 -10   2      182.33      222.28     12.29 o
  -5 -10   2      104.60      115.96      8.37 o
  -4 -10   2        5.15        6.02      4.64 o
  -3 -10   2     1024.05      938.09     13.67 o
  -2 -10   2     1126.87     1076.92     19.46 o
  -1 -10   2      453.22      410.80      8.09 o
   0 -10   2       95.64      136.44      5.40 o
   1 -10   2      375.70      342.83      8.20 o
   2 -10   2        1.24       -5.27      5.27 o
   3 -10   2        1.42        5.45      7.08 o
   4 -10   2        9.31       21.79     14.23 o
   5 -10   2       26.91       35.98     10.20 o
   6 -10   2        0.10      -11.75     11.75 o
  -8  -9   2        6.25        6.43     12.14 o
  -7  -9   2      231.96      215.07     15.65 o
  -6  -9   2       73.99       84.75      8.70 o
  -5  -9   2       50.32       68.48     12.50 o
  -4  -9   2      595.69      565.81     11.70 o
  -3  -9   2      236.12      225.27      6.41 o
  -2  -9   2      862.29      841.28     10.42 o
  -1  -9   2       54.95       59.29      4.52 o
   0  -9   2      239.26      240.40      4.98 o
   1  -9   2      329.25      289.27      7.03 o
   2  -9   2      305.16      289.49     15.41 o
   3  -9   2        3.01       -2.11      6.35 o
   4  -9   2       84.79       81.25      8.78 o
   5  -9   2       38.41       28.88      9.56 o
   6  -9   2        2.73       -0.66      8.74 o
  -8  -8   2        2.51        7.12     11.41 o
  -7  -8   2       76.25       84.43     14.04 o
  -6  -8   2      130.91      160.43      9.05 o
  -5  -8   2       49.90       62.41      6.36 o
  -4  -8   2     1151.20     1071.92     16.32 o
  -3  -8   2      204.20      196.35      5.72 o
  -2  -8   2      573.85      600.66      7.74 o
  -1  -8   2     2433.03     2549.65     22.46 o
   0  -8   2     1017.42      903.43      9.37 o
   1  -8   2       60.56       83.36      4.94 o
   2  -8   2      512.90      489.05     10.34 o
   3  -8   2      115.71      117.05      8.34 o
   4  -8   2        3.42        5.47      6.74 o
   5  -8   2        5.17       -7.43      7.72 o
   6  -8   2       22.31        3.87      8.28 o
  -8  -7   2       60.35       67.90     12.92 o
  -7  -7   2       11.49        8.73      9.85 o
  -6  -7   2      151.42      170.26     10.49 o
  -5  -7   2      409.50      363.22      9.06 o
  -4  -7   2       16.84       15.48      4.28 o
  -3  -7   2       37.89       53.68      4.18 o
  -2  -7   2      564.41      565.90      7.68 o
  -1  -7   2      552.05      536.29      6.19 o
   0  -7   2      677.17      715.24      7.34 o
   1  -7   2        4.71        8.24      3.05 o
   2  -7   2       21.09       35.46      4.99 o
   3  -7   2      714.69      616.58     11.49 o
   4  -7   2        3.06        2.16      5.95 o
   5  -7   2        0.27       -0.61      7.28 o
   6  -7   2       27.66       28.94      8.49 o
   7  -7   2        0.38       -7.41      9.85 o
  -8  -6   2       31.60       34.27     10.68 o
  -7  -6   2        5.04       -1.46      8.68 o
  -6  -6   2      175.37      178.71      8.66 o
  -5  -6   2      393.87      373.22      8.88 o
  -4  -6   2      112.73      137.52      6.36 o
  -3  -6   2      847.94      844.23     11.64 o
  -2  -6   2     2710.56     2808.04     25.24 o
  -1  -6   2      861.18      935.14      9.00 o
   0  -6   2      952.36      981.49      8.68 o
   1  -6   2       39.36       37.32      3.09 o
   2  -6   2      106.85      126.48      9.93 o
   3  -6   2       15.92       17.08      4.93 o
   4  -6   2       33.01       40.60      6.16 o
   5  -6   2        1.02       -0.27      7.38 o
   6  -6   2       54.68       54.50      8.56 o
   7  -6   2        7.21       12.21      7.30 o
  -8  -5   2        0.31       -2.05      8.09 o
  -7  -5   2       58.79       67.47     10.38 o
  -6  -5   2        4.49        7.12      4.66 o
  -5  -5   2       26.55       36.79      6.14 o
  -4  -5   2       27.30       39.57      4.10 o
  -3  -5   2     1137.97     1181.68     14.19 o
  -2  -5   2     1716.60     1855.41     19.42 o
  -1  -5   2       51.56       54.17      2.51 o
   0  -5   2      303.01      383.04      4.99 o
   1  -5   2     5329.03     5500.47     46.70 o
   2  -5   2      454.97      477.40      7.64 o
   3  -5   2      159.35      165.82      5.01 o
   4  -5   2      387.95      346.48      7.87 o
   5  -5   2       37.44       44.04      6.05 o
   6  -5   2       11.49       10.10      6.72 o
   7  -5   2        6.85       -5.58      9.29 o
  -7  -4   2       45.65       61.82      8.39 o
  -6  -4   2      663.18      623.46     11.32 o
  -5  -4   2      385.20      386.91      8.25 o
  -4  -4   2     1745.20     1679.54     20.06 o
  -3  -4   2     1304.96     1285.78     15.69 o
  -2  -4   2      146.97      153.46      3.96 o
  -1  -4   2     1878.41     2007.08     16.79 o
   0  -4   2     1799.62     1998.11     20.80 o
   1  -4   2       15.49       16.08      2.23 o
   2  -4   2        0.11        0.05      2.28 o
   3  -4   2       29.26       46.05      3.66 o
   4  -4   2        5.33       10.95      3.79 o
   5  -4   2      299.61      270.77      7.50 o
   6  -4   2       61.38       66.42      6.82 o
   7  -4   2        9.22        9.36      9.36 o
  -8  -3   2        4.00       -0.68      8.63 o
  -7  -3   2        1.18        0.84      6.36 o
  -6  -3   2      276.96      269.86      7.24 o
  -5  -3   2       64.38      100.06      5.43 o
  -4  -3   2      318.05      300.75      5.51 o
  -3  -3   2     2660.08     2847.10     41.65 o
  -2  -3   2        5.08        8.72      2.05 o
  -1  -3   2       54.53       75.37      2.94 o
   0  -3   2     9882.90    10561.37     96.87 o
   1  -3   2      661.81      706.90     13.97 o
   2  -3   2       51.69       61.49      3.49 o
   3  -3   2     1278.61     1326.00     14.71 o
   4  -3   2      440.78      424.36      9.67 o
   5  -3   2       89.32       93.50      5.44 o
   6  -3   2        0.09       -0.34      4.41 o
   7  -3   2        0.03       -5.02      7.60 o
   8  -3   2       10.65       20.33      9.26 o
  -8  -2   2       17.75       24.03      8.58 o
  -7  -2   2       59.16       83.84     18.09 o
  -6  -2   2        0.36        4.68     11.33 o
  -5  -2   2     1209.24     1147.74     25.98 o
  -4  -2   2     1060.36     1119.05     17.62 o
  -3  -2   2      286.94      299.75      4.74 o
  -2  -2   2     1019.00      935.75     11.38 o
  -1  -2   2     3768.03     4100.88     45.91 o
   0  -2   2       16.54       32.10      1.80 o
   1  -2   2       32.03       39.32      1.91 o
   2  -2   2      529.75      572.92      6.95 o
   3  -2   2     1814.44     1738.23     15.93 o
   4  -2   2       13.60       15.61      2.30 o
   5  -2   2        4.73        4.71      2.80 o
   6  -2   2      129.41      107.28     21.59 o
   7  -2   2        3.27        3.90      6.34 o
  -8  -1   2        0.31       -2.39      7.56 o
  -7  -1   2        1.64        4.69      5.54 o
  -6  -1   2       34.15       28.52     13.02 o
  -5  -1   2      291.69      270.91      4.67 o
  -4  -1   2      166.35      148.76      2.76 o
  -3  -1   2       85.05       75.00      2.96 o
  -2  -1   2     2716.53     2910.68     50.26 o
  -1  -1   2     1911.41     2029.06     28.13 o
   0  -1   2        0.16       -1.08      1.08 o
   1  -1   2      790.56      857.26     10.06 o
   2  -1   2     2793.24     2953.81     38.23 o
   3  -1   2       37.54       48.71      4.69 o
   4  -1   2        2.24        3.00      4.34 o
   5  -1   2       34.90       50.85      5.09 o
   6  -1   2       14.73       15.82      6.29 o
  -8   0   2       15.62       29.98      7.95 o
  -7   0   2        2.95       -5.48      5.48 o
  -6   0   2      332.21      287.66     18.52 o
  -5   0   2        1.07        0.23      2.23 o
  -4   0   2      144.14      137.30      3.25 o
  -3   0   2       18.88       18.50      1.87 o
  -2   0   2       13.64       21.02      1.89 o
  -1   0   2     3048.49     3306.20     36.35 o
   0   0   2      384.52      395.79      6.18 o
   1   0   2     4082.24     4256.83     39.01 o
   2   0   2     6231.46     6547.32     76.26 o
   3   0   2       47.25       46.39      4.06 o
   4   0   2     1783.56     1697.95     20.91 o
   5   0   2      356.03      317.51      7.73 o
   6   0   2       58.87       74.28      6.75 o
  -8   1   2       38.76       39.39      8.29 o
  -7   1   2      204.29      168.93     24.98 o
  -6   1   2       13.29        3.26      4.64 o
  -5   1   2      103.77      108.16      8.76 o
  -4   1   2      111.77      101.75      2.89 o
  -3   1   2     3618.33     3606.40     32.79 o
  -2   1   2       44.04       44.28      3.95 o
  -1   1   2     3076.97     3395.81     31.64 o
   0   1   2     2151.49     2421.64     22.96 o
   1   1   2     1042.20     1048.34     10.15 o
   2   1   2     2578.13     2668.33     27.00 o
   3   1   2      123.59      111.07      3.79 o
   4   1   2       23.03       31.91      4.41 o
   5   1   2      210.39      205.83      6.52 o
   6   1   2        6.48       -1.13      4.98 o
  -8   2   2       77.86       78.63     10.29 o
  -7   2   2       65.65       91.25      9.21 o
  -6   2   2       11.86       19.50      5.29 o
  -5   2   2      170.17      153.42      4.98 o
  -4   2   2        3.75        2.21      1.82 o
  -3   2   2       64.69       83.75      5.96 o
  -2   2   2      356.59      381.11      5.09 o
  -1   2   2      516.99      575.50      6.42 o
   0   2   2     1702.32     1892.78     30.07 o
   1   2   2     2691.44     2962.68     22.98 o
   2   2   2      123.73      150.79      2.48 o
   3   2   2     4972.70     5254.43     46.03 o
   4   2   2     1493.65     1419.68     13.29 o
   5   2   2      218.24      196.01      6.55 o
   6   2   2       79.20       89.79      6.72 o
   7   2   2      137.92      151.07     18.82 o
  -8   3   2       14.91       12.53      9.94 o
  -7   3   2       65.38       70.29     10.19 o
  -6   3   2       10.61       15.91      4.69 o
  -5   3   2       97.13       83.23      5.68 o
  -4   3   2      224.37      203.23      5.08 o
  -3   3   2        1.77        4.79      2.08 o
  -2   3   2      451.27      461.21      6.42 o
  -1   3   2     2958.07     2952.02     27.89 o
   0   3   2     1827.27     1895.08     81.74 o
   1   3   2     1982.36     2224.88     19.51 o
   2   3   2     2073.03     2296.81     18.38 o
   3   3   2     1314.99     1386.74     11.78 o
   4   3   2        1.60        1.58      1.66 o
   5   3   2       29.53       39.13      2.51 o
   6   3   2      194.50      165.00      7.67 o
   7   3   2       42.70       53.02      5.24 o
  -7   4   2       14.68       27.69     10.14 o
  -6   4   2       13.32        9.63      6.63 o
  -5   4   2       45.30       58.84      9.75 o
  -4   4   2        0.30       -2.97      2.97 o
  -3   4   2       52.96       75.89      3.92 o
  -2   4   2      494.62      451.00      6.63 o
  -1   4   2     3042.57     3138.79     30.08 o
   0   4   2      754.75      821.31      9.53 o
   1   4   2     4092.86     4367.23     36.98 o
   2   4   2     7338.22     8113.57     65.09 o
   3   4   2      597.36      614.47      7.25 o
   4   4   2      298.62      276.27      5.65 o
   5   4   2      351.92      320.23      5.94 o
   6   4   2        4.96        8.13      3.52 o
   7   4   2        0.13        6.20      7.01 o
  -7   5   2       32.02       30.25      7.18 o
  -6   5   2       58.00       79.02      7.64 o
  -5   5   2        3.10       -3.82      4.93 o
  -4   5   2      149.64      121.48      5.25 o
  -3   5   2      197.83      193.36      5.47 o
  -2   5   2      385.93      404.73      9.52 o
  -1   5   2       50.81       76.14      6.48 o
   0   5   2      664.22      691.90      7.14 o
   1   5   2      886.13      967.76      8.58 o
   2   5   2     1466.49     1525.60     13.89 o
   3   5   2      398.78      410.77      6.11 o
   4   5   2      104.30      127.29     10.56 o
   5   5   2     1019.44      940.44     11.98 o
   6   5   2      181.86      177.75      5.51 o
   7   5   2       80.21      111.97     14.22 o
  -7   6   2       12.51        8.72      7.29 o
  -6   6   2       27.11       39.53      7.50 o
  -5   6   2       20.37       32.07     11.43 o
  -4   6   2      140.59      109.76      6.68 o
  -3   6   2      353.15      318.24      7.25 o
  -2   6   2      895.88      880.75     11.71 o
  -1   6   2       20.98       39.40      3.41 o
   0   6   2     2471.96     2556.74     19.81 o
   1   6   2     3990.09     4273.41     31.46 o
   2   6   2      303.19      309.77      4.88 o
   3   6   2     1899.46     1863.07     18.23 o
   4   6   2     1986.92     1900.38     20.70 o
   5   6   2       26.65       35.66      4.90 o
   6   6   2       52.50       54.01      5.83 o
   7   6   2        4.09       -5.14      5.17 o
   8   6   2       23.34       43.43      9.70 o
  -7   7   2       10.86        1.17     10.09 o
  -6   7   2        0.61        0.17      7.26 o
  -5   7   2      126.16      145.95     10.02 o
  -4   7   2      172.24      145.48      8.06 o
  -3   7   2       63.86       59.08      5.97 o
  -2   7   2      164.85      169.62      5.72 o
  -1   7   2       11.06       19.66      2.92 o
   0   7   2     1404.79     1520.40     12.37 o
   1   7   2       34.25       33.42      2.35 o
   2   7   2        7.65       14.19      2.67 o
   3   7   2     1287.87     1265.24     15.52 o
   4   7   2      787.63      751.78     12.32 o
   5   7   2       98.45      123.75      6.93 o
   6   7   2      164.18      170.76     10.81 o
   7   7   2      403.74      387.82     11.46 o
   8   7   2       12.02       15.50      8.36 o
  -7   8   2        3.44        6.19     11.21 o
  -6   8   2        4.41        0.08      7.98 o
  -5   8   2        2.18       -0.09      7.03 o
  -4   8   2        2.03        4.51      6.64 o
  -3   8   2      203.81      181.02      7.53 o
  -2   8   2      144.82      132.82      6.55 o
  -1   8   2     1219.88     1208.47     13.29 o
   0   8   2      141.56      121.78      3.53 o
   1   8   2       59.46       96.21      4.46 o
   2   8   2     1342.87     1384.55     13.22 o
   3   8   2      275.85      255.77      5.69 o
   4   8   2      131.08      140.26      6.92 o
   5   8   2       86.72       88.57      7.73 o
   6   8   2      379.30      363.67      9.86 o
   7   8   2       52.03       69.33      8.39 o
   8   8   2       11.63       10.73      7.94 o
  -6   9   2        0.34        6.44      8.53 o
  -5   9   2       45.61       46.95      9.20 o
  -4   9   2       26.87       30.28      8.27 o
  -3   9   2       63.30       66.42      7.35 o
  -2   9   2        5.97        4.04      5.49 o
  -1   9   2      403.97      362.10      7.32 o
   0   9   2      284.48      287.53      5.18 o
   1   9   2      218.97      208.06      4.81 o
   2   9   2      116.31      124.99      9.24 o
   3   9   2     1906.62     1785.21     19.96 o
   4   9   2      610.62      559.71     11.29 o
   5   9   2      889.51      823.19     14.63 o
   6   9   2      212.59      196.09      9.41 o
   7   9   2        0.23       -6.69      7.73 o
   8   9   2       58.97       73.66     14.87 o
  -6  10   2       18.47       30.08     13.84 o
  -5  10   2       29.86       25.66      9.59 o
  -4  10   2       29.08       41.09     14.09 o
  -3  10   2      276.75      257.04     12.01 o
  -2  10   2      228.21      213.94      7.38 o
  -1  10   2       73.77       97.75      8.14 o
   0  10   2      120.37      148.99      7.20 o
   1  10   2        8.50       16.61      3.82 o
   2  10   2      180.44      159.57      4.75 o
   3  10   2      159.29      173.03      5.92 o
   4  10   2        6.42       10.20      4.88 o
   5  10   2      414.96      347.41      9.74 o
   6  10   2      219.56      214.96     32.95 o
   7  10   2       12.23       20.47     12.38 o
   8  10   2       52.90       48.75     14.97 o
  -5  11   2        7.10       12.09      9.51 o
  -4  11   2       93.44      114.22     12.13 o
  -3  11   2       57.52       76.47     19.82 o
  -2  11   2       18.95       19.62      5.98 o
  -1  11   2      266.80      242.95      9.95 o
   0  11   2      160.26      162.09      5.90 o
   1  11   2      852.35      799.95     11.70 o
   2  11   2       87.32      112.63      7.98 o
   3  11   2      311.71      297.87      9.42 o
   4  11   2     1572.89     1430.61     20.13 o
   5  11   2       85.30      100.56      9.29 o
   6  11   2        0.45       -1.89      8.50 o
   7  11   2      110.45      181.14     19.65 o
  -5  12   2       92.39       82.53     17.70 o
  -4  12   2        0.13        3.02      9.46 o
  -3  12   2        5.60       -5.81      8.78 o
  -2  12   2       35.46       38.99      6.84 o
  -1  12   2      164.17      178.51      7.97 o
   0  12   2       39.62       40.54      6.17 o
   1  12   2       57.68       76.32      5.96 o
   2  12   2        2.61       -4.18      4.82 o
   3  12   2       99.42      124.72      6.99 o
   4  12   2      181.84      206.15      8.38 o
   5  12   2      598.62      511.96     14.51 o
   6  12   2       64.37       66.64     15.99 o
   7  12   2      207.12      284.34     24.57 o
  -4  13   2        1.86        4.84     10.60 o
  -3  13   2        8.78        2.54     17.01 o
  -2  13   2       23.05       24.20      8.12 o
  -1  13   2       90.19      100.86      9.56 o
   0  13   2      347.13      319.35      9.00 o
   1  13   2       71.55       88.59      6.70 o
   2  13   2      376.85      358.72      8.64 o
   3  13   2      757.05      682.13     14.04 o
   4  13   2      111.70      136.16     10.89 o
   5  13   2      485.91      452.03     23.84 o
   6  13   2       22.27        7.21     13.99 o
   7  13   2       39.00       61.86     18.18 o
  -4  14   2       29.78       11.21     16.33 o
  -3  14   2       28.50       46.06     14.04 o
  -2  14   2       16.67       23.60     10.39 o
  -1  14   2       54.59       50.96      9.57 o
   0  14   2       63.79       73.52     10.92 o
   1  14   2        1.86        2.67      5.77 o
   2  14   2      142.38      164.28      9.97 o
   3  14   2      132.04      149.25      9.58 o
   4  14   2       32.56       35.51     10.66 o
   5  14   2       44.62       53.15     11.59 o
   6  14   2      664.06      599.59     28.91 o
  -3  15   2        1.08       -9.13     12.65 o
  -2  15   2        0.33      -13.60     13.60 o
  -1  15   2      111.93      146.07     14.33 o
   0  15   2      131.18      152.87     14.16 o
   1  15   2      353.33      322.01     11.33 o
   2  15   2       56.93       74.36     12.52 o
   3  15   2        7.27        6.78     14.19 o
   4  15   2      286.65      233.01     18.72 o
   5  15   2      152.15      189.36     18.16 o
  -2  16   2       19.03       12.72     15.84 o
  -1  16   2       12.28        3.70     15.45 o
   0  16   2       28.24       51.87     15.70 o
   1  16   2        1.45       -8.66      9.28 o
   2  16   2       53.60       56.35     17.79 o
   3  16   2        3.35        0.97     14.82 o
   4  16   2       97.43      106.12     19.40 o
   5  16   2      225.29      221.85     24.18 o
   0  17   2        2.34      -12.38     14.23 o
   1  17   2        0.71       -0.39     13.41 o
   2  17   2        4.66       -2.14     15.99 o
   3  17   2        6.08       23.84     17.84 o
  -3 -16   3      103.36       90.43     19.50 o
  -2 -16   3       42.04       75.41     18.96 o
  -1 -16   3       41.60       31.15     14.38 o
   0 -16   3        3.19      -14.04     14.04 o
   1 -16   3       16.07        4.53     16.43 o
  -5 -15   3        2.75        1.56     16.28 o
  -4 -15   3      132.04      130.54     20.47 o
  -3 -15   3       68.90       94.13     18.67 o
  -2 -15   3        6.71       -6.34     13.70 o
  -1 -15   3       16.13       14.95      9.60 o
   0 -15   3       38.58       25.35     15.11 o
   1 -15   3       72.13       71.22     17.01 o
   2 -15   3       29.06       31.34     16.38 o
  -5 -14   3      382.50      339.55     16.16 o
  -4 -14   3       19.99        8.48     14.67 o
  -3 -14   3       19.45       17.31     14.43 o
  -2 -14   3       13.84       19.97     10.07 o
  -1 -14   3       48.39       49.83      8.57 o
   0 -14   3        3.35       -8.35     10.24 o
   1 -14   3       96.29       98.62     17.26 o
   2 -14   3        1.79       -4.13     10.55 o
   3 -14   3      161.43      161.86     48.94 o
  -6 -13   3      142.85      132.59     21.30 o
  -5 -13   3      270.73      248.19     14.06 o
  -4 -13   3       47.87       61.10      9.39 o
  -3 -13   3      494.68      452.06     12.06 o
  -2 -13   3      173.53      174.76     11.11 o
  -1 -13   3        2.34        0.73      5.97 o
   0 -13   3       33.92       32.72      8.50 o
   1 -13   3       50.66       56.17     11.41 o
   2 -13   3        6.30       -0.30      7.30 o
   3 -13   3       41.49       60.60     12.75 o
   4 -13   3       28.02       21.40     16.57 o
  -6 -12   3      208.42      281.66     25.06 o
  -5 -12   3       55.15       73.76     11.92 o
  -4 -12   3       98.36      123.16      7.90 o
  -3 -12   3       19.70       19.86      6.42 o
  -2 -12   3      101.27      125.67      6.68 o
  -1 -12   3       25.77       26.21      6.20 o
   0 -12   3       47.73       52.57      6.54 o
   1 -12   3       40.91       53.40      7.65 o
   2 -12   3      350.67      319.44     10.57 o
   3 -12   3        0.21       -3.54     10.16 o
   4 -12   3        8.32        2.49     10.07 o
  -7 -11   3      194.96      205.42     22.03 o
  -6 -11   3      124.92      180.89     14.95 o
  -5 -11   3       13.39       16.25      7.63 o
  -4 -11   3      482.79      452.61     10.11 o
  -3 -11   3      937.79      854.26     13.58 o
  -2 -11   3        3.00        8.02      4.30 o
  -1 -11   3      139.58      170.66      7.14 o
   0 -11   3      400.61      376.24      9.26 o
   1 -11   3        3.24       -0.27      5.10 o
   2 -11   3      182.49      188.45      9.13 o
   3 -11   3       58.57       49.85      8.93 o
   4 -11   3       86.63      109.75     12.80 o
   5 -11   3       29.58       45.24     16.28 o
  -7 -10   3        4.59       -0.78     12.53 o
  -6 -10   3        9.02       19.87      7.74 o
  -5 -10   3       58.42       67.60      9.08 o
  -4 -10   3      193.84      192.24      7.28 o
  -3 -10   3      245.01      220.28      8.69 o
  -2 -10   3      233.40      230.53      5.84 o
  -1 -10   3      556.87      496.21      8.94 o
   0 -10   3      317.61      299.57      6.71 o
   1 -10   3       17.79       15.82      5.02 o
   2 -10   3       69.67       83.75      7.28 o
   3 -10   3       76.46       69.60      8.85 o
   4 -10   3       37.74       37.83      8.97 o
   5 -10   3       27.42       29.60     16.70 o
  -7  -9   3      109.27      120.45     16.77 o
  -6  -9   3       49.46       63.79      8.73 o
  -5  -9   3      662.52      595.65     12.77 o
  -4  -9   3      500.36      473.23     10.82 o
  -3  -9   3        3.73        2.32      3.84 o
  -2  -9   3     1044.21     1004.36     11.83 o
  -1  -9   3      351.00      365.78      7.34 o
   0  -9   3       72.11       91.68      5.77 o
   1  -9   3      151.14      159.86      6.76 o
   2  -9   3        4.86        0.63      6.01 o
   3  -9   3       11.28       17.75      7.32 o
   4  -9   3        7.30        6.25      7.31 o
   5  -9   3       75.64       82.34     11.32 o
   6  -9   3       55.07       43.87     14.77 o
  -8  -8   3       12.88       14.58     12.09 o
  -7  -8   3       14.92       17.50     11.89 o
  -6  -8   3       18.22        7.72      5.91 o
  -5  -8   3      173.99      197.97     11.80 o
  -4  -8   3      368.09      356.29     10.07 o
  -3  -8   3        7.96       13.52      3.78 o
  -2  -8   3     2219.43     2145.83     19.23 o
  -1  -8   3     2038.40     2031.64     17.22 o
   0  -8   3        1.84       -2.64      2.64 o
   1  -8   3      570.44      580.47      8.83 o
   2  -8   3      651.82      633.30     10.36 o
   3  -8   3       73.05       88.83      8.44 o
   4  -8   3        0.09       -6.75      6.75 o
   5  -8   3       21.11       30.71      8.92 o
   6  -8   3        5.07       29.26      9.27 o
  -8  -7   3        4.28       -5.95     10.38 o
  -7  -7   3       70.25       83.94     13.45 o
  -6  -7   3      500.86      480.07     17.48 o
  -5  -7   3      189.25      202.95      9.05 o
  -4  -7   3      758.01      732.60     12.59 o
  -3  -7   3     2038.72     1933.67     20.71 o
  -2  -7   3      271.01      238.55      4.53 o
  -1  -7   3        5.62        5.59      2.38 o
   0  -7   3       73.10      105.57      3.74 o
   1  -7   3        6.40        5.96      3.05 o
   2  -7   3       27.13       37.68      5.22 o
   3  -7   3      597.52      546.48     10.90 o
   4  -7   3       88.97       90.29      8.02 o
   5  -7   3       28.01       18.17      7.20 o
   6  -7   3       33.98       44.62      9.40 o
   7  -7   3        0.16       -1.66     10.53 o
  -8  -6   3        9.70        6.48      9.99 o
  -7  -6   3       25.28       19.60     10.14 o
  -6  -6   3       81.21      111.19      7.24 o
  -5  -6   3       13.19       11.53      4.54 o
  -4  -6   3       33.45       33.94      4.70 o
  -3  -6   3     2343.39     2275.16     21.66 o
  -2  -6   3     1364.73     1408.55     12.92 o
  -1  -6   3      218.75      213.31      3.67 o
   0  -6   3      782.83      751.37      7.27 o
   1  -6   3      625.65      621.14      7.68 o
   2  -6   3       57.38       70.99      5.02 o
   3  -6   3      581.33      517.42     10.02 o
   4  -6   3       17.36       14.69      5.83 o
   5  -6   3       22.37       23.10      6.44 o
   6  -6   3        8.92       13.16      7.73 o
   7  -6   3       36.26       42.15      8.35 o
  -8  -5   3       49.91       71.41     11.21 o
  -7  -5   3       63.84       55.91     10.48 o
  -6  -5   3       57.38       67.80      6.22 o
  -5  -5   3      317.10      310.12      7.95 o
  -4  -5   3     1653.38     1573.44     19.68 o
  -3  -5   3        8.40       12.53      3.19 o
  -2  -5   3        2.68        5.24      2.30 o
  -1  -5   3      581.13      593.87      6.33 o
   0  -5   3      129.97       98.62      3.77 o
   1  -5   3      594.16      546.86      6.13 o
   2  -5   3        4.96        7.67      3.04 o
   3  -5   3     1412.06     1295.11     16.79 o
   4  -5   3      205.90      172.79      6.79 o
   5  -5   3       77.35       84.13      7.22 o
   6  -5   3       14.56       15.87      7.06 o
   7  -5   3        0.05        5.23      6.63 o
  -8  -4   3        0.35       -5.45      5.83 o
  -7  -4   3      115.74      110.56      9.75 o
  -6  -4   3       33.53       37.99      6.23 o
  -5  -4   3      444.26      439.71      8.84 o
  -4  -4   3     1101.70     1015.37     13.94 o
  -3  -4   3       10.77       21.03      3.07 o
  -2  -4   3      403.58      370.00      6.14 o
  -1  -4   3      256.06      200.52      3.33 o
   0  -4   3     1088.99     1142.94     10.33 o
   1  -4   3      282.63      301.91      5.28 o
   2  -4   3     1086.08     1037.32     12.33 o
   3  -4   3        5.61        5.06      3.05 o
   4  -4   3       31.56       35.38      4.21 o
   5  -4   3      161.83      144.21     21.14 o
   6  -4   3        0.06        1.65      5.79 o
   7  -4   3       16.84       28.76      9.99 o
  -8  -3   3        0.18        6.29      9.26 o
  -7  -3   3       51.28       53.88     18.96 o
  -6  -3   3       41.25       38.55      7.27 o
  -5  -3   3      455.63      455.38     10.17 o
  -4  -3   3       23.76       32.92      3.78 o
  -3  -3   3      399.78      448.02      6.68 o
  -2  -3   3      174.41      165.19      4.08 o
  -1  -3   3     9440.17    10311.09     98.80 o
   0  -3   3       18.15       43.53      2.55 o
   1  -3   3      179.98      174.26      3.37 o
   2  -3   3     2391.56     2243.63     27.62 o
   3  -3   3      817.99      759.92     10.86 o
   4  -3   3      443.99      416.65      7.51 o
   5  -3   3      150.02      135.42     14.32 o
   6  -3   3       26.76       31.78      5.00 o
   7  -3   3       13.98       20.18      8.29 o
   8  -3   3       10.35       16.04      9.36 o
  -8  -2   3        7.32        0.88      8.87 o
  -7  -2   3        5.06        6.34      6.81 o
  -6  -2   3      640.28      603.88     14.39 o
  -5  -2   3       63.43       77.39      4.91 o
  -4  -2   3       55.56       75.75      4.25 o
  -3  -2   3     1331.38     1368.63     14.00 o
  -2  -2   3     3548.01     3790.72     42.71 o
  -1  -2   3     1697.22     2022.46     23.87 o
   0  -2   3        5.85        9.89      1.50 o
   1  -2   3     1081.79     1071.33     14.91 o
   2  -2   3      614.25      569.51      6.32 o
   3  -2   3      602.41      593.30      6.79 o
   4  -2   3      540.15      534.71      5.83 o
   5  -2   3       50.31       60.74      4.29 o
   6  -2   3       90.65       89.25     10.07 o
   7  -2   3        6.07       -2.24      6.29 o
  -8  -1   3        4.95        8.19      8.73 o
  -7  -1   3       14.20       13.98      6.41 o
  -6  -1   3      107.34       94.74     16.28 o
  -5  -1   3      324.62      320.98      6.83 o
  -4  -1   3       43.79       52.62      3.53 o
  -3  -1   3      442.62      456.60      8.59 o
  -2  -1   3     1655.01     1654.80     19.74 o
  -1  -1   3     1910.49     2121.84     29.54 o
   0  -1   3    20934.99    21653.71    252.95 o
   1  -1   3     6334.99     6634.28     64.03 o
   2  -1   3      201.20      253.02      3.08 o
   3  -1   3       30.55       25.09      2.68 o
   4  -1   3     1556.33     1530.48     15.70 o
   5  -1   3      184.25      153.68      8.36 o
   6  -1   3       11.67       15.10      6.47 o
  -8   0   3        1.86       -1.75      7.99 o
  -7   0   3       18.61       21.52      8.48 o
  -6   0   3       70.80       87.03     11.36 o
  -5   0   3      311.73      300.85      5.90 o
  -4   0   3      376.38      361.33      5.82 o
  -3   0   3      229.37      225.36      3.38 o
  -2   0   3      395.50      478.30      6.21 o
  -1   0   3     5854.60     6370.34     63.60 o
   0   0   3     6203.71     6368.00     77.41 o
   1   0   3      187.15      176.69      2.49 o
   2   0   3        8.30       12.67      2.27 o
   3   0   3      204.44      164.77      3.71 o
   4   0   3       59.33       84.10      5.96 o
   5   0   3      549.31      504.94      9.92 o
   6   0   3       24.05       31.02      6.64 o
  -8   1   3        6.25        6.53      8.19 o
  -7   1   3       11.47       12.14      6.54 o
  -6   1   3        9.42        6.68      3.98 o
  -5   1   3       65.33       75.60      4.64 o
  -4   1   3      195.54      183.26      2.92 o
  -3   1   3      988.48      903.43      7.97 o
  -2   1   3       92.23       99.31      2.12 o
  -1   1   3    50332.71    47882.03    637.10 o
   0   1   3      274.95      302.04      4.98 o
   1   1   3      211.00      263.32      3.45 o
   2   1   3     2299.17     2227.53     32.59 o
   3   1   3     1314.68     1326.30     13.83 o
   4   1   3       17.35       22.62      3.47 o
   5   1   3      205.70      176.88      6.32 o
   6   1   3       12.53       19.59      5.42 o
   7   1   3        3.26       -6.00     16.06 o
  -8   2   3       17.12       12.14      9.36 o
  -7   2   3        9.57        9.22      6.79 o
  -6   2   3       23.17       32.27      4.73 o
  -5   2   3      135.42      119.27      4.95 o
  -4   2   3        4.12        3.78      1.83 o
  -3   2   3      317.18      289.34      4.83 o
  -2   2   3     7261.06     7714.76     70.27 o
  -1   2   3      745.10      852.46      7.91 o
   0   2   3      192.08      196.71      3.50 o
   1   2   3       21.80       21.17      1.40 o
   2   2   3     2748.66     2952.93     22.87 o
   3   2   3      458.32      394.07      8.03 o
   4   2   3       21.44       35.48      2.61 o
   5   2   3      661.95      633.48     11.26 o
   6   2   3      225.82      227.77      7.83 o
   7   2   3        0.10        2.65      7.05 o
  -8   3   3        6.18        0.63      9.80 o
  -7   3   3       19.59       24.86      9.16 o
  -6   3   3        9.68        8.35      4.82 o
  -5   3   3       45.47       49.50      4.82 o
  -4   3   3      142.87      121.15      4.31 o
  -3   3   3     1582.16     1508.76     14.52 o
  -2   3   3      854.95      715.78      7.68 o
  -1   3   3     1953.83     2004.51     19.52 o
   0   3   3     1045.17     1150.74     13.48 o
   1   3   3     6151.06     6673.82     54.89 o
   2   3   3      302.27      314.19      3.68 o
   3   3   3        0.17       -0.41      1.41 o
   4   3   3      555.43      528.46      7.10 o
   5   3   3      302.66      308.09      4.53 o
   6   3   3        8.36        6.79      3.43 o
   7   3   3       67.38       77.46      5.34 o
  -7   4   3        0.07       -4.94      6.03 o
  -6   4   3        0.10       -1.49      5.21 o
  -5   4   3        5.69        4.70      4.51 o
  -4   4   3      606.42      541.25      9.42 o
  -3   4   3       39.07       59.33      3.67 o
  -2   4   3     1162.93     1170.25     13.16 o
  -1   4   3        0.01       -0.69      1.72 o
   0   4   3      990.94     1033.34     11.44 o
   1   4   3     2015.49     2164.88     19.44 o
   2   4   3     1926.32     2010.79     18.01 o
   3   4   3      514.54      554.62      5.96 o
   4   4   3     1908.04     1873.05     16.99 o
   5   4   3      189.47      169.70      4.15 o
   6   4   3       81.81      104.66      6.79 o
   7   4   3       81.48       86.80      6.44 o
  -7   5   3        6.94       13.78      6.98 o
  -6   5   3        4.34        4.23      8.19 o
  -5   5   3       21.32       23.07      5.60 o
  -4   5   3      411.70      359.72     10.70 o
  -3   5   3      688.26      614.79      9.66 o
  -2   5   3       87.56      106.95      6.95 o
  -1   5   3      811.05      700.63      8.10 o
   0   5   3     1485.09     1587.61     13.31 o
   1   5   3       39.12       65.57      2.83 o
   2   5   3       16.61       27.00      2.32 o
   3   5   3      138.75      132.72      3.59 o
   4   5   3      298.22      286.67      5.42 o
   5   5   3       63.36       83.09      4.52 o
   6   5   3        5.77        5.53      4.01 o
   7   5   3       82.27       92.08      6.87 o
  -7   6   3       40.27       47.91      9.07 o
  -6   6   3       12.18        8.56      8.09 o
  -5   6   3        0.27       -1.51      5.56 o
  -4   6   3       43.13       37.35      6.01 o
  -3   6   3        2.01        0.21      3.48 o
  -2   6   3       75.66      106.40     16.51 o
  -1   6   3      327.94      318.89      4.84 o
   0   6   3     1789.42     1820.16     14.77 o
   1   6   3      827.82      862.70      8.19 o
   2   6   3     1241.77     1272.01     11.33 o
   3   6   3     2815.28     2797.78     28.49 o
   4   6   3      249.10      247.23      5.46 o
   5   6   3      654.17      609.90      9.56 o
   6   6   3      203.14      207.26      8.29 o
   7   6   3        2.41       -2.66      4.51 o
   8   6   3        0.25       -0.19      7.99 o
  -7   7   3       13.29       13.21     10.87 o
  -6   7   3        1.85       -6.83      7.20 o
  -5   7   3      181.03      158.65      9.20 o
  -4   7   3        4.37        3.34      5.70 o
  -3   7   3      113.28      135.27      7.09 o
  -2   7   3      355.40      322.21      7.52 o
  -1   7   3      514.86      540.89      7.50 o
   0   7   3       24.86       33.68      2.47 o
   1   7   3       97.08       96.35      4.54 o
   2   7   3     2122.89     2184.50     19.43 o
   3   7   3      143.09      132.18      4.86 o
   4   7   3       16.48       15.90      3.56 o
   5   7   3       29.31       33.86      4.25 o
   6   7   3      691.78      592.14     11.97 o
   7   7   3      133.52      156.35      9.15 o
   8   7   3       11.52       17.21     10.19 o
  -7   8   3        4.07        2.97     10.97 o
  -6   8   3        0.28       -0.62      7.89 o
  -5   8   3       11.49        6.66      7.42 o
  -4   8   3        7.48        9.80      6.75 o
  -3   8   3        1.94       -3.33      4.83 o
  -2   8   3      492.85      464.05      8.65 o
  -1   8   3      432.14      416.46      7.52 o
   0   8   3      280.21      273.29      4.61 o
   1   8   3     3597.01     3549.28     26.86 o
   2   8   3      296.36      288.01      4.87 o
   3   8   3        0.97        4.59      3.35 o
   4   8   3       70.75      127.69      7.01 o
   5   8   3      880.11      794.30     13.83 o
   6   8   3        2.23        0.26      6.42 o
   7   8   3       20.85       23.39      8.53 o
   8   8   3       24.94       20.72     11.65 o
  -6   9   3        1.88        2.47      8.55 o
  -5   9   3       18.09       26.70      8.67 o
  -4   9   3        2.48        2.85      7.17 o
  -3   9   3       69.00       78.42      8.65 o
  -2   9   3       46.00       51.69      5.45 o
  -1   9   3       41.67       62.31      5.56 o
   0   9   3       11.53        8.26      2.91 o
   1   9   3      709.99      717.70      8.75 o
   2   9   3       96.83      111.61      6.70 o
   3   9   3      135.24      156.53      6.24 o
   4   9   3      950.91      868.27     14.45 o
   5   9   3     1038.46      920.41     15.59 o
   6   9   3      101.76      128.78      8.26 o
   7   9   3      305.14      282.16     12.89 o
   8   9   3       74.41      105.05     11.04 o
  -6  10   3        1.37      -11.65     11.65 o
  -5  10   3       96.79       79.63     10.96 o
  -4  10   3       36.04       38.22      9.44 o
  -3  10   3       81.35       76.54      9.55 o
  -2  10   3      197.28      191.25      7.87 o
  -1  10   3      640.52      562.68      9.98 o
   0  10   3     2338.37     2290.66     20.28 o
   1  10   3      185.97      173.41      5.43 o
   2  10   3      265.01      256.45      5.62 o
   3  10   3     1170.39     1150.39     15.06 o
   4  10   3      307.65      283.24      8.54 o
   5  10   3        1.92        1.49      5.12 o
   6  10   3       31.21       54.43     10.84 o
   7  10   3        5.98        1.71     11.89 o
   8  10   3       80.25       94.52     11.61 o
  -5  11   3       50.47       52.11     10.70 o
  -4  11   3       14.21       24.08      9.63 o
  -3  11   3      161.22      185.84     13.25 o
  -2  11   3       59.36       73.55      8.60 o
  -1  11   3       13.60        8.81      4.75 o
   0  11   3      210.82      194.45      7.61 o
   1  11   3      384.60      363.37      8.53 o
   2  11   3      122.04      153.54      6.02 o
   3  11   3      794.98      726.91     11.78 o
   4  11   3      762.87      731.04     12.23 o
   5  11   3       37.95       60.18      7.16 o
   6  11   3      415.01      342.08     14.50 o
   7  11   3      378.07      358.58     20.38 o
  -5  12   3       12.89       15.84     14.92 o
  -4  12   3       18.94       22.31     10.53 o
  -3  12   3       22.31       35.01     10.00 o
  -2  12   3      384.19      341.93     11.30 o
  -1  12   3       78.01       84.65      6.29 o
   0  12   3       49.01       60.97      6.50 o
   1  12   3      637.93      569.12     10.20 o
   2  12   3      431.30      391.76      8.25 o
   3  12   3      105.86      129.44      7.02 o
   4  12   3      165.19      186.62      8.40 o
   5  12   3      249.50      209.56      9.96 o
   6  12   3      204.90      236.67     22.13 o
   7  12   3        5.63        6.14     14.14 o
  -4  13   3       19.83       13.78     11.58 o
  -3  13   3       97.21       87.31     15.31 o
  -2  13   3       12.20        6.83      7.04 o
  -1  13   3       10.48        4.08      7.81 o
   0  13   3        7.36        0.71      5.87 o
   1  13   3        5.61        2.17      5.15 o
   2  13   3      704.70      693.17     11.57 o
   3  13   3      312.38      285.02      9.55 o
   4  13   3      139.44      167.22      8.38 o
   5  13   3      472.18      430.14     23.01 o
   6  13   3        5.29        0.34     14.04 o
   7  13   3       24.63       40.22     17.35 o
  -4  14   3       39.07       38.51     18.28 o
  -3  14   3        8.66       -0.35     10.84 o
  -2  14   3       34.67       40.68     10.78 o
  -1  14   3       75.80       83.28     22.47 o
   0  14   3        4.51        8.07      8.26 o
   1  14   3       73.33       93.07      7.16 o
   2  14   3       94.06       94.75      9.23 o
   3  14   3       73.16       99.24      8.22 o
   4  14   3      164.22      204.07     25.41 o
   5  14   3      194.72      259.00     16.61 o
   6  14   3      101.04      131.86     21.45 o
  -3  15   3        5.27       16.27     16.01 o
  -2  15   3        2.83      -13.11     13.11 o
  -1  15   3        0.35        2.34     12.58 o
   0  15   3       57.37       63.46      9.90 o
   1  15   3      504.20      472.78     10.76 o
   2  15   3        1.13        4.42      9.98 o
   3  15   3      375.81      274.93     19.50 o
   4  15   3      285.71      251.83     20.04 o
   5  15   3       12.12       -0.96     12.02 o
  -2  16   3       52.85       32.95     16.72 o
  -1  16   3        0.74        9.36     14.38 o
   0  16   3        0.49       -0.19     12.87 o
   1  16   3        0.15       -4.33      9.40 o
   2  16   3        0.90       10.77     16.09 o
   3  16   3       23.85       38.56     16.67 o
   4  16   3       97.93       95.89     19.50 o
   5  16   3       65.93       90.38     20.42 o
   0  17   3        0.01      -13.41     13.41 o
   1  17   3       15.75       11.99     13.45 o
   2  17   3      108.27      127.47     19.65 o
   3  17   3       22.17       47.87     17.74 o
  -3 -16   4       10.19       -6.73     16.43 o
  -2 -16   4      246.77      303.01     24.67 o
  -1 -16   4       19.42       29.59     14.28 o
   0 -16   4       24.05       25.84     15.75 o
  -4 -15   4       13.09       -1.32     15.84 o
  -3 -15   4        9.85        5.12     15.21 o
  -2 -15   4       19.30       33.29     16.18 o
  -1 -15   4      794.89      692.84     26.23 o
   0 -15   4       18.77       24.28     14.97 o
   1 -15   4        3.11      -11.11     14.23 o
   2 -15   4       10.18       -0.44     16.14 o
  -5 -14   4       25.17       35.10     12.04 o
  -4 -14   4        6.55        4.78     14.38 o
  -3 -14   4      232.94      270.30     22.47 o
  -2 -14   4      387.67      393.73     20.77 o
  -1 -14   4      307.03      304.74     13.31 o
   0 -14   4       36.95       29.00     13.75 o
   1 -14   4       14.20        7.02     13.31 o
   2 -14   4       13.87       13.65     15.79 o
   3 -14   4       34.72       35.21     12.57 o
  -6 -13   4       49.11       34.32     17.31 o
  -5 -13   4       28.39       17.72     10.25 o
  -4 -13   4       29.14       10.29      9.94 o
  -3 -13   4      426.67      411.17     13.34 o
  -2 -13   4      215.16      223.18     20.36 o
  -1 -13   4        2.89        1.01      6.26 o
   0 -13   4      199.77      207.99     12.06 o
   1 -13   4       69.18       70.63     11.96 o
   2 -13   4        2.41        1.44     11.50 o
   3 -13   4       52.33       38.54     20.99 o
   4 -13   4        6.13      -13.02     14.97 o
  -6 -12   4        0.86       -4.19     13.89 o
  -5 -12   4      207.50      231.37     16.99 o
  -4 -12   4      537.09      489.05     13.54 o
  -3 -12   4        8.08       14.61      6.39 o
  -2 -12   4      124.93      144.75      7.81 o
  -1 -12   4       46.81       62.62      6.87 o
   0 -12   4       10.28        5.55      5.82 o
   1 -12   4       16.43       26.41      9.71 o
   2 -12   4       19.25       21.33      7.35 o
   3 -12   4       12.92       21.31      8.98 o
   4 -12   4       65.87       45.82     12.41 o
  -7 -11   4       14.89       20.77     15.36 o
  -6 -11   4        5.59       16.92     13.84 o
  -5 -11   4      161.95      196.44     12.11 o
  -4 -11   4      406.96      400.13     12.39 o
  -3 -11   4      186.95      202.72     11.17 o
  -2 -11   4      182.79      181.25      8.72 o
  -1 -11   4      859.65      780.63     12.16 o
   0 -11   4      201.98      212.13      7.87 o
   1 -11   4       98.89      128.99      8.54 o
   2 -11   4      128.70      145.23      9.27 o
   3 -11   4       44.66       35.67      9.01 o
   4 -11   4       22.69       21.05     10.84 o
   5 -11   4        1.41      -13.55     13.55 o
  -7 -10   4       32.41       28.86     14.72 o
  -6 -10   4      261.36      219.56     26.18 o
  -5 -10   4      234.48      214.80      9.20 o
  -4 -10   4        3.26        1.57      4.70 o
  -3 -10   4       11.70       12.61      4.66 o
  -2 -10   4      327.74      286.11      6.95 o
  -1 -10   4       21.91       22.00      4.44 o
   0 -10   4       77.52       87.59      6.43 o
   1 -10   4       70.85       67.57      8.94 o
   2 -10   4      142.01      194.08      9.32 o
   3 -10   4       44.03       47.75      8.56 o
   4 -10   4       11.90        6.45      9.59 o
   5 -10   4       11.47        8.14      9.27 o
  -7  -9   4        0.94        2.63     12.19 o
  -6  -9   4      139.99      151.04     10.46 o
  -5  -9   4      670.47      605.96     13.02 o
  -4  -9   4       11.83       13.64      5.47 o
  -3  -9   4      896.28      810.36     12.31 o
  -2  -9   4      167.29      166.41      4.88 o
  -1  -9   4       89.84      115.36      5.54 o
   0  -9   4      542.02      479.95      7.24 o
   1  -9   4      182.82      185.43      6.22 o
   2  -9   4       32.18       44.18      6.16 o
   3  -9   4        0.42       -5.95      6.42 o
   4  -9   4       25.81       23.11      8.11 o
   5  -9   4       84.55       83.49     11.06 o
   6  -9   4       18.65       42.36     14.62 o
  -8  -8   4        6.61       -3.46     11.85 o
  -7  -8   4      131.27      169.15     17.89 o
  -6  -8   4       99.38      114.33      9.36 o
  -5  -8   4        0.63        6.69      6.71 o
  -4  -8   4      112.63      125.38      7.24 o
  -3  -8   4       19.66       30.45      5.11 o
  -2  -8   4     1036.43     1021.55     11.63 o
  -1  -8   4       65.30       66.95      3.94 o
   0  -8   4      422.18      368.24      5.76 o
   1  -8   4     1496.33     1409.69     15.76 o
   2  -8   4        9.48       14.34      4.62 o
   3  -8   4      142.02      172.95      9.97 o
   4  -8   4       18.89       20.83      7.39 o
   5  -8   4        3.71        2.73      7.85 o
   6  -8   4        0.07       -0.53      8.63 o
  -8  -7   4       18.20       13.45     12.09 o
  -7  -7   4      111.04      149.12     15.99 o
  -6  -7   4      320.33      282.21      9.22 o
  -5  -7   4      122.82      143.93      7.81 o
  -4  -7   4      375.69      321.10      8.24 o
  -3  -7   4     2075.62     1991.83     21.40 o
  -2  -7   4      149.76      166.78      4.18 o
  -1  -7   4     1094.79     1059.56     10.33 o
   0  -7   4      355.18      359.26      5.10 o
   1  -7   4       25.75       40.50      3.80 o
   2  -7   4      113.29      136.66      7.10 o
   3  -7   4       97.53      128.07      8.81 o
   4  -7   4        2.13        4.56      7.09 o
   5  -7   4      110.24      121.86      9.71 o
   6  -7   4       25.19       28.86     11.38 o
   7  -7   4        2.38       12.82     11.16 o
  -8  -6   4       24.28       25.70     12.14 o
  -7  -6   4       19.78       19.11     10.53 o
  -6  -6   4       16.45       16.44      5.95 o
  -5  -6   4        4.18       11.37      4.79 o
  -4  -6   4      899.52      889.54     13.86 o
  -3  -6   4       98.24      127.07      4.96 o
  -2  -6   4       42.14       54.79      2.85 o
  -1  -6   4     1671.34     1690.56     13.60 o
   0  -6   4     2650.94     2609.50     19.34 o
   1  -6   4      615.02      612.55      7.75 o
   2  -6   4      129.56      123.13      7.70 o
   3  -6   4      167.90      148.96      6.05 o
   4  -6   4        2.56        1.46      5.60 o
   5  -6   4       44.05       43.96      7.50 o
   6  -6   4       27.59       33.33     15.70 o
   7  -6   4        5.20       14.48      7.98 o
  -8  -5   4       34.88       26.11      8.34 o
  -7  -5   4        1.84        4.05      9.07 o
  -6  -5   4       15.91        5.47      9.80 o
  -5  -5   4      738.21      691.92     12.01 o
  -4  -5   4      186.32      180.08      6.04 o
  -3  -5   4       85.49      119.49      6.27 o
  -2  -5   4     1606.87     1665.76     16.20 o
  -1  -5   4      603.36      614.13      6.94 o
   0  -5   4       41.00       66.76      2.98 o
   1  -5   4      122.67      121.89      3.29 o
   2  -5   4      154.75      173.53      4.91 o
   3  -5   4      441.09      415.21      7.75 o
   4  -5   4      112.63      132.86      9.32 o
   5  -5   4        3.56        1.63      5.71 o
   6  -5   4       75.29       91.65      8.94 o
   7  -5   4       14.93        9.37      7.01 o
  -8  -4   4        1.85        0.89      6.48 o
  -7  -4   4      201.87      173.25     11.60 o
  -6  -4   4      210.56      227.08     10.33 o
  -5  -4   4      262.38      257.29      7.08 o
  -4  -4   4      148.75      148.09      5.27 o
  -3  -4   4      641.38      708.53     13.69 o
  -2  -4   4     5826.65     5904.68     53.54 o
  -1  -4   4      328.06      278.81      4.27 o
   0  -4   4     3119.66     3535.76     26.04 o
   1  -4   4     5088.49     5162.77     48.51 o
   2  -4   4      102.08       91.73      4.30 o
   3  -4   4      350.57      339.35      6.81 o
   4  -4   4       21.15       21.82      5.63 o
   5  -4   4       54.66       55.94      6.07 o
   6  -4   4        1.31       -5.35      5.35 o
   7  -4   4        5.48        7.07      9.46 o
  -8  -3   4       12.96       10.43      9.60 o
  -7  -3   4      286.57      268.68     10.60 o
  -6  -3   4        3.88       -0.70      6.14 o
  -5  -3   4        1.69        7.29      3.87 o
  -4  -3   4      197.26      211.04      5.70 o
  -3  -3   4      770.79      724.64     10.20 o
  -2  -3   4       14.38       16.03      2.39 o
  -1  -3   4      118.51      127.45      2.87 o
   0  -3   4      753.45      748.47      6.31 o
   1  -3   4      169.82      156.89      2.90 o
   2  -3   4      297.55      322.81      4.79 o
   3  -3   4      409.59      391.39      5.78 o
   4  -3   4      304.01      300.81      6.55 o
   5  -3   4      660.41      562.50     10.54 o
   6  -3   4        4.52        4.02      6.92 o
   7  -3   4       41.13       47.97      9.60 o
   8  -3   4        0.00       -8.87      8.87 o
  -8  -2   4       15.36        9.21      9.60 o
  -7  -2   4       14.55       15.29      5.36 o
  -6  -2   4      197.59      222.85      9.94 o
  -5  -2   4      348.88      354.03      8.25 o
  -4  -2   4      866.11      872.98     14.35 o
  -3  -2   4     3753.08     3520.03     32.02 o
  -2  -2   4        7.54       12.73      2.62 o
  -1  -2   4     2781.05     2985.36     34.34 o
   0  -2   4    10115.25    10604.97     94.54 o
   1  -2   4       22.57       49.54      2.71 o
   2  -2   4      718.14      674.63      8.26 o
   3  -2   4     1087.07     1130.52     10.45 o
   4  -2   4      181.13      164.51      3.64 o
   5  -2   4      490.32      425.52      8.25 o
   6  -2   4       13.45        5.02      4.92 o
   7  -2   4       31.92       28.22      7.56 o
   8  -2   4       54.85       60.74      9.99 o
  -8  -1   4       81.07       75.90     11.60 o
  -7  -1   4       11.18        8.38      7.13 o
  -6  -1   4        7.57       11.80      4.84 o
  -5  -1   4      420.10      378.66      8.78 o
  -4  -1   4      148.09      130.84      5.39 o
  -3  -1   4       12.06       17.01      2.08 o
  -2  -1   4      406.90      432.23      9.52 o
  -1  -1   4     1325.58     1318.62     16.04 o
   0  -1   4       54.83       66.93      3.02 o
   1  -1   4      388.53      466.13      6.30 o
   2  -1   4     1718.08     1820.90     26.74 o
   3  -1   4      767.46      746.51      7.64 o
   4  -1   4        9.50       15.44      1.80 o
   5  -1   4        1.02        3.66      2.61 o
   6  -1   4      145.23      141.06      9.71 o
  -8   0   4       49.11       51.53     10.43 o
  -7   0   4       35.73       42.84     15.01 o
  -6   0   4        6.83        5.28      4.30 o
  -5   0   4      285.65      256.60      6.52 o
  -4   0   4      326.54      294.46      4.60 o
  -3   0   4       38.02       45.27      2.10 o
  -2   0   4     2627.11     2579.96     26.92 o
  -1   0   4      764.43      785.23      7.88 o
   0   0   4     5556.36     5876.40     69.35 o
   1   0   4     2548.13     2627.67     26.12 o
   2   0   4      460.44      529.71      5.44 o
   3   0   4      325.95      320.61      5.60 o
   4   0   4        2.56        3.23      2.14 o
   5   0   4       64.18       72.47      5.66 o
   6   0   4       99.09      117.01      9.16 o
   7   0   4       59.35       80.43     11.47 o
  -8   1   4        0.05        2.39      8.87 o
  -7   1   4       77.63       76.03      8.76 o
  -6   1   4        5.96        1.37      4.30 o
  -5   1   4        2.96        3.49      3.65 o
  -4   1   4       76.25       80.03      2.54 o
  -3   1   4      568.30      601.19      5.93 o
  -2   1   4      772.35      759.22      7.26 o
  -1   1   4    12664.55    13351.59    167.71 o
   0   1   4        1.61        1.03      1.19 o
   1   1   4     7680.34     8165.90     68.44 o
   2   1   4      947.49      914.76     10.26 o
   3   1   4       12.06       40.23      3.27 o
   4   1   4      719.41      655.76      7.08 o
   5   1   4      493.31      463.62      9.49 o
   6   1   4       60.06       69.62      6.62 o
   7   1   4        0.16        7.16      7.36 o
  -8   2   4        0.05        1.95      9.31 o
  -7   2   4        0.33        0.18      7.05 o
  -6   2   4      122.08      104.32      6.01 o
  -5   2   4       31.24       35.15      4.55 o
  -4   2   4      476.92      474.72      6.35 o
  -3   2   4     1342.28     1211.92     10.03 o
  -2   2   4     1293.47     1398.64     11.78 o
  -1   2   4     2013.82     2012.72     27.06 o
   0   2   4      143.37      169.82      2.35 o
   1   2   4      194.93      195.45      2.82 o
   2   2   4      427.22      468.00      6.19 o
   3   2   4       36.98       53.53      2.93 o
   4   2   4      684.09      711.20      8.03 o
   5   2   4      226.90      227.95      5.08 o
   6   2   4      334.33      328.26      9.24 o
   7   2   4        5.84        6.85      7.68 o
  -8   3   4        0.69        0.05      9.94 o
  -7   3   4        6.82        4.34      8.87 o
  -6   3   4        2.04        0.27      5.85 o
  -5   3   4        1.20       -1.50      5.48 o
  -4   3   4       19.45       35.72      7.65 o
  -3   3   4      734.18      685.90      7.91 o
  -2   3   4      572.80      606.10      7.62 o
  -1   3   4      600.83      655.22      6.57 o
   0   3   4     9225.08     9968.43     84.25 o
   1   3   4     2018.42     2133.16     18.38 o
   2   3   4      692.94      746.04      7.28 o
   3   3   4     4559.93     4868.30     34.71 o
   4   3   4      206.47      194.40      3.44 o
   5   3   4      179.05      156.99      3.94 o
   6   3   4       62.61       72.30      4.70 o
   7   3   4       20.11       16.71      4.85 o
   8   3   4       10.58       16.18      6.78 o
  -7   4   4        3.09       -2.39      6.40 o
  -6   4   4       34.50       32.32      6.22 o
  -5   4   4       27.74       37.41      7.58 o
  -4   4   4      493.30      450.84     10.25 o
  -3   4   4       24.73       33.00      3.19 o
  -2   4   4      190.33      179.39      4.00 o
  -1   4   4      844.16      889.17     10.04 o
   0   4   4     1235.74     1342.85     11.59 o
   1   4   4      285.23      357.16      4.60 o
   2   4   4     1006.74     1175.24     10.19 o
   3   4   4      268.55      232.38      3.60 o
   4   4   4     2631.59     2566.81     20.08 o
   5   4   4        1.83       -1.96      2.73 o
   6   4   4      316.82      296.40      8.18 o
   7   4   4       76.85       87.05      6.55 o
  -7   5   4        0.73        1.68      6.92 o
  -6   5   4        5.95        7.47      6.13 o
  -5   5   4      212.29      173.51      7.64 o
  -4   5   4       47.07       58.77     10.46 o
  -3   5   4      253.36      230.77      7.37 o
  -2   5   4      812.72      777.58     10.20 o
  -1   5   4     1708.05     1705.56     16.12 o
   0   5   4      133.60      165.89      3.13 o
   1   5   4     2462.46     2660.91     18.94 o
   2   5   4      727.56      645.26      7.29 o
   3   5   4      479.12      536.47      7.20 o
   4   5   4       76.30      101.98      9.79 o
   5   5   4       67.67       90.09      6.81 o
   6   5   4      104.75      115.27      6.95 o
   7   5   4       10.79       14.60      4.53 o
  -7   6   4       62.33       59.12      9.03 o
  -6   6   4       12.03       12.06      7.05 o
  -5   6   4       69.05       73.46      7.71 o
  -4   6   4       62.75       61.63      6.69 o
  -3   6   4       32.04       39.07      5.17 o
  -2   6   4       50.40       63.66      5.17 o
  -1   6   4        6.85       19.99      2.43 o
   0   6   4      206.72      216.84      3.88 o
   1   6   4      162.50      155.05      3.07 o
   2   6   4     2324.17     2438.39     19.37 o
   3   6   4      994.61      958.37     11.04 o
   4   6   4      397.21      392.99      6.76 o
   5   6   4     1785.98     1623.87     18.46 o
   6   6   4      248.74      233.12      6.41 o
   7   6   4      227.99      215.14     15.35 o
   8   6   4       62.79       85.01     10.58 o
  -7   7   4       31.89       42.21     12.04 o
  -6   7   4       25.28       22.20      7.92 o
  -5   7   4       77.73       70.34      8.25 o
  -4   7   4        6.95        1.48      5.43 o
  -3   7   4      764.33      704.76     15.58 o
  -2   7   4       93.76      114.13      8.24 o
  -1   7   4       37.53       45.23      3.29 o
   0   7   4     1745.90     1731.44     13.70 o
   1   7   4     1968.64     2094.92     16.05 o
   2   7   4       35.13       58.55      3.28 o
   3   7   4      333.85      332.33      6.15 o
   4   7   4      443.23      427.65      7.41 o
   5   7   4       42.98       49.52      4.73 o
   6   7   4        0.23       -1.44      4.06 o
   7   7   4        8.17       13.47      5.48 o
   8   7   4       38.93       54.11     11.36 o
  -7   8   4       17.42        4.83     11.46 o
  -6   8   4      222.57      212.66     13.58 o
  -5   8   4       17.15       18.18      7.78 o
  -4   8   4        0.77       -1.90      5.98 o
  -3   8   4       98.31      118.31      8.89 o
  -2   8   4       15.88       18.75      4.05 o
  -1   8   4       42.68       49.11      3.71 o
   0   8   4      656.10      637.43      7.23 o
   1   8   4     1599.45     1561.09     13.57 o
   2   8   4      545.02      576.13      7.11 o
   3   8   4      590.53      589.04     11.00 o
   4   8   4     1682.78     1682.57     19.37 o
   5   8   4      137.88      140.31      7.34 o
   6   8   4      314.87      277.50     10.96 o
   7   8   4      220.22      200.97     18.73 o
   8   8   4        1.87        7.31     11.07 o
  -6   9   4       95.81       95.87     11.30 o
  -5   9   4      117.42      118.45     11.10 o
  -4   9   4        4.64        0.80      7.38 o
  -3   9   4       37.90       43.89      7.62 o
  -2   9   4      129.89      147.73     10.94 o
  -1   9   4     1180.37     1097.31     17.86 o
   0   9   4      107.63      141.42      6.54 o
   1   9   4      247.68      245.53      5.01 o
   2   9   4       31.85       42.69      4.83 o
   3   9   4     1711.13     1676.34     19.41 o
   4   9   4       51.72       70.13      6.02 o
   5   9   4        5.75        1.70      5.03 o
   6   9   4      124.62      141.96      8.77 o
   7   9   4      149.88      168.77     20.57 o
   8   9   4        2.18       23.01     12.19 o
  -6  10   4       85.34       64.69     15.36 o
  -5  10   4      199.77      218.81     14.41 o
  -4  10   4        0.46       -7.78      7.78 o
  -3  10   4       15.58       10.15      7.55 o
  -2  10   4       47.56       46.22      5.74 o
  -1  10   4        3.46       -0.35      2.11 o
   0  10   4     1990.88     1931.96     17.68 o
   1  10   4       38.09       49.89      4.47 o
   2  10   4     2566.67     2434.73     22.77 o
   3  10   4      371.96      386.63      8.05 o
   4  10   4        6.21        0.42      4.69 o
   5  10   4      562.34      528.38     11.88 o
   6  10   4      242.32      227.30     11.92 o
   7  10   4       10.89        9.75     12.58 o
   8  10   4       32.08       47.43     14.43 o
  -5  11   4       39.22       35.70     10.31 o
  -4  11   4      129.26      149.83     13.27 o
  -3  11   4       66.79       53.03      9.92 o
  -2  11   4       24.91       34.77      6.82 o
  -1  11   4       31.45       34.85      4.96 o
   0  11   4        1.22        2.45      4.77 o
   1  11   4      222.38      212.83      6.37 o
   2  11   4      504.21      478.61      8.21 o
   3  11   4      512.28      462.83      9.26 o
   4  11   4       80.73       86.89      7.24 o
   5  11   4      522.35      466.92     14.13 o
   6  11   4      236.47      221.71     12.43 o
   7  11   4       93.27      138.05     18.82 o
  -5  12   4       57.89       46.11     16.57 o
  -4  12   4        3.71       -8.83      9.44 o
  -3  12   4       12.13       12.77      9.29 o
  -2  12   4       29.19       27.23      7.10 o
  -1  12   4      303.77      259.75     17.04 o
   0  12   4      406.82      399.19      9.29 o
   1  12   4      942.08      841.67     12.57 o
   2  12   4      128.75      137.47      6.15 o
   3  12   4      155.03      174.99      7.37 o
   4  12   4      451.65      419.04      9.60 o
   5  12   4       31.40       31.39      7.48 o
   6  12   4      111.86      164.81     19.65 o
   7  12   4      133.56      171.35     21.11 o
  -4  13   4        4.49       -9.84      9.84 o
  -3  13   4        0.04       -8.70      9.68 o
  -2  13   4       19.50       13.37      8.10 o
  -1  13   4       38.79       45.65      9.87 o
   0  13   4        6.28       12.73      6.09 o
   1  13   4       55.70       56.80      6.03 o
   2  13   4      303.42      297.19      8.02 o
   3  13   4      190.48      194.93      7.93 o
   4  13   4      351.43      296.09      8.86 o
   5  13   4      337.53      297.57     14.22 o
   6  13   4      153.40      211.37     22.96 o
   7  13   4      268.53      241.69     19.55 o
  -4  14   4        6.62        6.00     16.14 o
  -3  14   4       38.71       47.05      9.58 o
  -2  14   4       52.84       51.40     11.11 o
  -1  14   4       75.88       76.87     15.11 o
   0  14   4      117.49      134.71     13.20 o
   1  14   4        0.28       -1.92      5.35 o
   2  14   4      543.93      511.85     10.33 o
   3  14   4        7.51       10.70      6.73 o
   4  14   4        5.25       -1.77      7.26 o
   5  14   4        0.03       -9.50      9.50 o
   6  14   4       41.51       44.55     17.74 o
  -3  15   4        2.13        6.28     11.30 o
  -2  15   4       16.56       13.50     14.09 o
  -1  15   4       13.32       14.72     13.50 o
   0  15   4       17.35        3.44      8.35 o
   1  15   4       11.10       14.83      7.13 o
   2  15   4       14.70       16.19     10.70 o
   3  15   4      461.06      407.23     22.33 o
   4  15   4       36.48       41.04     16.23 o
   5  15   4      134.99      181.32     16.06 o
  -2  16   4       85.08       63.57     17.79 o
  -1  16   4        0.00       -5.61     13.41 o
   0  16   4       50.60       60.64     15.89 o
   1  16   4      186.08      216.60     15.55 o
   2  16   4        2.69        5.02     15.06 o
   3  16   4        4.15       20.47     17.11 o
   4  16   4        4.35        1.95     15.70 o
   5  16   4       20.81        7.90     16.67 o
  -1  17   4        0.68      -13.21     13.80 o
   0  17   4        0.90      -13.89     13.89 o
   1  17   4       18.70       13.41     13.70 o
   2  17   4      122.29      134.64     20.23 o
   3  17   4        1.36       18.43     18.23 o
   4  17   4      153.24      160.23     22.52 o
  -2 -16   5      287.83      257.19     21.11 o
  -1 -16   5       22.19       29.83     14.62 o
  -4 -15   5      132.15      116.16     20.52 o
  -3 -15   5        9.52      -10.48     14.58 o
  -2 -15   5       14.27       29.54     15.89 o
  -1 -15   5       46.04       70.24     15.31 o
   0 -15   5        3.58       -0.83     14.38 o
   1 -15   5       19.58       33.29     16.62 o
  -5 -14   5        2.14        9.37     11.10 o
  -4 -14   5       57.00       70.15     17.74 o
  -3 -14   5      385.71      356.58     21.64 o
  -2 -14   5       54.07       85.45     16.72 o
  -1 -14   5      237.07      199.11     11.87 o
   0 -14   5       76.98       58.55     15.36 o
   1 -14   5       40.93       55.77     16.77 o
   2 -14   5        2.31       11.36     16.04 o
  -6 -13   5       15.70       10.19     16.77 o
  -5 -13   5        8.94        2.65     10.55 o
  -4 -13   5      366.75      297.80     20.33 o
  -3 -13   5        0.49       -5.39      9.39 o
  -2 -13   5        1.49       -8.43      9.21 o
  -1 -13   5       15.57       14.87      6.80 o
   0 -13   5      221.79      221.47     28.08 o
   1 -13   5       10.76        4.35     11.53 o
   2 -13   5        6.37       -0.19     10.44 o
   3 -13   5       68.92       75.07     14.94 o
  -6 -12   5       81.99      112.75     20.38 o
  -5 -12   5      452.15      421.21     16.49 o
  -4 -12   5       58.27       73.17      8.48 o
  -3 -12   5       64.23       59.89      7.65 o
  -2 -12   5      217.15      191.55      8.42 o
  -1 -12   5       91.62      112.85      7.90 o
   0 -12   5       48.95       59.51      8.98 o
   1 -12   5        8.30        0.29     18.48 o
   2 -12   5        0.54       -7.03      7.03 o
   3 -12   5        0.38      -10.04     10.04 o
   4 -12   5      112.91      121.42     14.55 o
  -7 -11   5       12.72       24.03     16.18 o
  -6 -11   5       39.39       66.78     17.26 o
  -5 -11   5      120.07      162.44     11.82 o
  -4 -11   5       27.58       29.64      6.17 o
  -3 -11   5       14.62       20.78      5.40 o
  -2 -11   5      448.00      398.71     10.04 o
  -1 -11   5      657.76      629.72     12.10 o
   0 -11   5        0.43       -5.50      5.50 o
   1 -11   5      296.34      268.02     10.56 o
   2 -11   5      199.99      221.98     10.67 o
   3 -11   5        2.34       -8.13      8.13 o
   4 -11   5        5.76       20.41     21.96 o
   5 -11   5        0.08       -6.24     13.70 o
  -7 -10   5      189.73      223.16     22.52 o
  -6 -10   5      313.66      289.53     19.45 o
  -5 -10   5       24.89       22.71      6.91 o
  -4 -10   5      288.91      272.28      8.01 o
  -3 -10   5      675.62      620.91     11.26 o
  -2 -10   5       75.64       81.60      5.41 o
  -1 -10   5       92.91      110.96      6.15 o
   0 -10   5       91.55      132.42      7.25 o
   1 -10   5       11.09        2.13      5.92 o
   2 -10   5       39.35       62.13      7.19 o
   3 -10   5      152.71      195.14     11.97 o
   4 -10   5        0.33       -9.45      9.45 o
   5 -10   5       10.40        1.18      9.22 o
  -7  -9   5       25.63        9.99     13.11 o
  -6  -9   5       65.56       86.56      9.33 o
  -5  -9   5        3.36        3.67      5.94 o
  -4  -9   5      156.42      176.12      7.45 o
  -3  -9   5     1006.02      945.91     13.66 o
  -2  -9   5       48.21       46.67      4.16 o
  -1  -9   5      173.01      180.41      6.47 o
   0  -9   5      753.12      664.60      9.51 o
   1  -9   5      190.08      182.14      6.62 o
   2  -9   5       20.85       20.82      5.72 o
   3  -9   5       23.38       26.02      7.69 o
   4  -9   5        8.47       10.84      8.11 o
   5  -9   5        0.85       -2.23      8.04 o
   6  -9   5        1.43        6.97     13.75 o
  -7  -8   5       61.45       52.16     14.33 o
  -6  -8   5        7.63       -1.75     13.62 o
  -5  -8   5      109.04      129.20      8.26 o
  -4  -8   5      451.82      418.49     10.04 o
  -3  -8   5      334.46      330.00      7.50 o
  -2  -8   5       18.45       22.01      3.43 o
  -1  -8   5      498.07      474.05      7.77 o
   0  -8   5      723.09      690.62      8.21 o
   1  -8   5      128.92      159.19      7.11 o
   2  -8   5        9.87       10.22      4.90 o
   3  -8   5      102.58      111.84      9.06 o
   4  -8   5      120.11      136.00     10.19 o
   5  -8   5        1.08       -2.89      7.45 o
   6  -8   5        9.47       14.43      9.14 o
  -8  -7   5        5.85        8.92     12.09 o
  -7  -7   5       73.65       90.91     14.77 o
  -6  -7   5        1.57        1.82      8.45 o
  -5  -7   5      527.56      503.66     11.08 o
  -4  -7   5      228.85      201.10      7.35 o
  -3  -7   5        6.77        5.48      3.57 o
  -2  -7   5     2961.51     2916.90     24.59 o
  -1  -7   5     2242.98     2130.52     17.68 o
   0  -7   5      328.44      325.10      4.97 o
   1  -7   5      744.43      730.78      9.35 o
   2  -7   5       16.76       27.50      5.90 o
   3  -7   5        7.44       18.00      5.99 o
   4  -7   5       54.09       70.57     10.23 o
   5  -7   5       84.08       95.36      9.93 o
   6  -7   5       14.54       11.06      8.78 o
  -8  -6   5       11.94        7.46     11.16 o
  -7  -6   5      138.66      124.55     15.11 o
  -6  -6   5       51.15       55.46     10.92 o
  -5  -6   5       57.75       75.14      6.37 o
  -4  -6   5       62.14       78.40      5.84 o
  -3  -6   5      460.03      441.60      7.41 o
  -2  -6   5       76.30       86.85      4.29 o
  -1  -6   5      509.40      586.24      6.82 o
   0  -6   5      297.45      281.83      4.13 o
   1  -6   5       17.89       22.89      3.16 o
   2  -6   5     1153.83     1077.76     14.15 o
   3  -6   5        0.83        3.51      5.15 o
   4  -6   5        0.54       -4.57      5.72 o
   5  -6   5      221.35      203.38     17.64 o
   6  -6   5       10.93        4.23      7.91 o
   7  -6   5       11.74       17.06     11.16 o
  -8  -5   5        1.49       -5.57      7.28 o
  -7  -5   5       41.18       51.27      8.20 o
  -6  -5   5      179.47      167.86     17.35 o
  -5  -5   5      324.24      307.00      8.09 o
  -4  -5   5      250.77      242.87      6.85 o
  -3  -5   5     1624.61     1557.92     17.91 o
  -2  -5   5     3680.59     3903.02     33.71 o
  -1  -5   5     1477.32     1555.82     14.11 o
   0  -5   5      894.24      916.34      7.82 o
   1  -5   5      557.89      594.74      7.89 o
   2  -5   5       42.83       58.12      5.02 o
   3  -5   5      170.33      154.56      5.62 o
   4  -5   5       15.00       17.55      6.96 o
   5  -5   5       12.83        7.89      6.13 o
   6  -5   5        0.86       -5.83      6.32 o
   7  -5   5       24.10       35.64      8.09 o
  -8  -4   5        6.87       -2.56      6.84 o
  -7  -4   5       15.56       13.79      8.92 o
  -6  -4   5      112.06      146.59     11.25 o
  -5  -4   5        0.11        1.78      4.05 o
  -4  -4   5      380.15      371.79      7.94 o
  -3  -4   5      947.39      994.00     13.48 o
  -2  -4   5      169.12      223.90      5.25 o
  -1  -4   5     1587.97     1802.62     15.30 o
   0  -4   5     5277.97     5760.39     47.38 o
   1  -4   5      989.18     1025.18      9.73 o
   2  -4   5       41.20       66.49      5.12 o
   3  -4   5      165.65      151.58      7.38 o
   4  -4   5      410.51      374.75      9.00 o
   5  -4   5       21.35       25.03      5.69 o
   6  -4   5        7.04        0.05      5.91 o
   7  -4   5        0.13        3.14      6.39 o
  -8  -3   5        0.68       -5.72      7.46 o
  -7  -3   5       48.35       61.03     13.77 o
  -6  -3   5        3.59        4.02      6.74 o
  -5  -3   5      591.21      575.41     10.77 o
  -4  -3   5      671.50      621.86      9.97 o
  -3  -3   5      390.47      369.25      6.96 o
  -2  -3   5        5.25        3.12      2.30 o
  -1  -3   5     7466.98     8151.48     56.28 o
   0  -3   5       50.46       43.46      2.11 o
   1  -3   5      212.64      213.21      3.38 o
   2  -3   5       12.75       21.84      2.00 o
   3  -3   5      496.90      480.24      6.44 o
   4  -3   5      106.75      113.50     10.40 o
   5  -3   5      139.38      133.77     14.56 o
   6  -3   5       93.68      103.45      7.10 o
   7  -3   5       24.09       52.65     10.24 o
  -8  -2   5        0.44        1.75     10.19 o
  -7  -2   5       30.67       39.06      6.93 o
  -6  -2   5        8.69        8.77      5.06 o
  -5  -2   5        8.56       14.81      4.59 o
  -4  -2   5      903.94      887.60     12.82 o
  -3  -2   5       30.31       40.74      2.88 o
  -2  -2   5     1121.46     1227.05     14.20 o
  -1  -2   5     2396.77     2384.51     20.97 o
   0  -2   5     1674.89     1781.98     25.75 o
   1  -2   5       75.96       73.20      3.29 o
   2  -2   5     4532.96     4603.07     48.68 o
   3  -2   5      421.61      447.09      5.74 o
   4  -2   5       48.08       74.75      7.79 o
   5  -2   5      126.80      109.76     12.73 o
   6  -2   5        5.10        8.38      4.70 o
   7  -2   5       39.06       37.29      8.97 o
   8  -2   5       67.91       46.36     10.24 o
  -8  -1   5       10.11        3.80     10.14 o
  -7  -1   5        0.08       -1.64      5.69 o
  -6  -1   5      191.46      187.03      6.95 o
  -5  -1   5      450.17      413.57      8.96 o
  -4  -1   5      260.81      260.60      5.39 o
  -3  -1   5      240.57      217.25      3.84 o
  -2  -1   5      764.90      755.60      9.16 o
  -1  -1   5      453.42      444.83      6.93 o
   0  -1   5      227.98      213.99     21.81 o
   1  -1   5      130.44      124.37      2.64 o
   2  -1   5     4403.40     4592.41     37.59 o
   3  -1   5      572.28      517.25      6.03 o
   4  -1   5       58.87       74.08      4.21 o
   5  -1   5      334.62      306.59      6.79 o
   6  -1   5      187.98      196.06      9.98 o
   7  -1   5        0.21        1.28      8.95 o
  -8   0   5        0.04        6.48     10.09 o
  -7   0   5        7.00       11.43      5.99 o
  -6   0   5       68.94       84.58      6.31 o
  -5   0   5       14.80       14.46      4.56 o
  -4   0   5      105.64      119.49      5.43 o
  -3   0   5     2010.41     2119.18     21.58 o
  -2   0   5      650.91      549.80      7.40 o
  -1   0   5       88.28      106.06      2.64 o
   0   0   5      545.96      587.89      7.63 o
   1   0   5    11119.39    11610.24    129.54 o
   2   0   5       16.08       13.53      1.43 o
   3   0   5      323.04      282.09      3.96 o
   4   0   5      222.89      224.96      3.36 o
   5   0   5       74.55       68.46      9.37 o
   6   0   5        2.01        9.60      6.66 o
   7   0   5       27.83       29.29      9.07 o
  -8   1   5       14.23       15.84      9.70 o
  -7   1   5      102.96       68.49     10.68 o
  -6   1   5        6.70        9.97      4.98 o
  -5   1   5       52.31       76.75     11.50 o
  -4   1   5      161.46      158.70      4.05 o
  -3   1   5       51.53       68.86      4.73 o
  -2   1   5     1175.76     1149.72     11.43 o
  -1   1   5       29.01       48.00      9.00 o
   0   1   5     1309.57     1301.21     13.18 o
   1   1   5     2631.41     2748.43     23.49 o
   2   1   5     1531.08     1659.44     14.54 o
   3   1   5     1834.85     1984.55     17.36 o
   4   1   5      988.76      925.58      9.26 o
   5   1   5      358.39      345.09      5.53 o
   6   1   5      207.40      203.33      9.65 o
   7   1   5       93.36      104.97     10.02 o
  -8   2   5        6.16        5.61     10.14 o
  -7   2   5        0.89        0.67      6.05 o
  -6   2   5       66.21       75.77      7.36 o
  -5   2   5        0.89       -1.38      4.05 o
  -4   2   5      613.51      574.93     11.61 o
  -3   2   5      902.69      919.48      8.30 o
  -2   2   5      284.17      335.57      6.24 o
  -1   2   5     2981.10     2878.81     37.92 o
   0   2   5      865.60      843.61      7.86 o
   1   2   5      596.41      661.32      6.90 o
   2   2   5     1104.91     1251.53     10.07 o
   3   2   5      241.84      219.96      3.21 o
   4   2   5      300.70      312.78      3.79 o
   5   2   5      206.73      195.96      3.64 o
   6   2   5       42.63       28.01      6.02 o
   7   2   5        0.68        0.46      4.67 o
  -7   3   5        0.18       -1.23      6.27 o
  -6   3   5       96.98      107.34     10.89 o
  -5   3   5       24.41       23.57      4.91 o
  -4   3   5       30.61       35.21      4.63 o
  -3   3   5        5.71        5.01      1.75 o
  -2   3   5      184.38      212.75      3.52 o
  -1   3   5      374.23      356.44      4.05 o
   0   3   5     2878.74     2984.98     25.52 o
   1   3   5      463.13      494.19      5.37 o
   2   3   5     4417.03     4622.87     35.13 o
   3   3   5     4072.35     4241.13     30.63 o
   4   3   5      171.86      184.00      3.41 o
   5   3   5       64.97       83.09      3.72 o
   6   3   5      267.23      250.86      5.60 o
   7   3   5        0.33       -0.23      4.82 o
   8   3   5       28.67       33.15      7.90 o
  -7   4   5        0.11       -3.94      6.62 o
  -6   4   5        0.74        1.03      5.64 o
  -5   4   5       77.54       72.16      6.48 o
  -4   4   5        0.45        0.47      3.79 o
  -3   4   5        1.57        2.86      2.53 o
  -2   4   5     2055.53     2013.99     20.70 o
  -1   4   5     1342.22     1403.90     13.23 o
   0   4   5     2096.70     2412.05     18.04 o
   1   4   5      495.19      478.47      4.97 o
   2   4   5     4320.29     4796.28     34.10 o
   3   4   5       26.07       53.57      4.53 o
   4   4   5      126.57      136.08      3.61 o
   5   4   5      164.26      161.19      4.33 o
   6   4   5      169.43      174.50      9.74 o
   7   4   5        2.48        5.03      5.39 o
   8   4   5        7.77        8.04      8.04 o
  -7   5   5       10.42        8.24      7.14 o
  -6   5   5       53.05       49.09      7.57 o
  -5   5   5       49.81       42.80      6.58 o
  -4   5   5      231.19      198.57     14.72 o
  -3   5   5       93.61      108.92     12.00 o
  -2   5   5      538.63      530.26      7.90 o
  -1   5   5      449.66      399.19      5.55 o
   0   5   5       76.03       72.56      2.37 o
   1   5   5    11847.38    13157.84     85.92 o
   2   5   5     1314.97     1250.05     11.91 o
   3   5   5       69.53       91.57      3.52 o
   4   5   5     1276.77     1258.98     12.65 o
   5   5   5      212.76      200.19      4.35 o
   6   5   5      114.14      111.87      6.77 o
   7   5   5        9.21        9.52      4.57 o
  -7   6   5        4.96        7.81      7.64 o
  -6   6   5        7.26       15.17      7.15 o
  -5   6   5        3.07       11.80     10.07 o
  -4   6   5      216.03      172.97      7.79 o
  -3   6   5        7.72        7.92      4.55 o
  -2   6   5        1.35       -2.83      2.83 o
  -1   6   5      571.46      582.00      6.09 o
   0   6   5     1389.89     1485.89     16.84 o
   1   6   5      160.57      134.09      2.95 o
   2   6   5      776.64      867.07      8.60 o
   3   6   5      383.70      395.59      6.50 o
   4   6   5     1633.06     1557.20     16.37 o
   5   6   5      228.00      229.26      5.95 o
   6   6   5        0.68        0.77      3.62 o
   7   6   5      231.40      220.11      7.44 o
  -7   7   5       20.93       21.16     11.60 o
  -6   7   5        3.91       -4.03      7.01 o
  -5   7   5       34.12       38.65      7.48 o
  -4   7   5       24.56       20.98      8.21 o
  -3   7   5      216.50      189.12      8.35 o
  -2   7   5        6.36        8.25      3.19 o
  -1   7   5      555.81      541.05      6.37 o
   0   7   5     2473.86     2458.28     21.16 o
   1   7   5     2211.36     2294.97     16.47 o
   2   7   5     2538.73     2599.98     20.92 o
   3   7   5     3680.70     3513.76     31.57 o
   4   7   5       42.86       56.85      4.21 o
   5   7   5       46.05       69.38      5.13 o
   6   7   5      225.22      204.96      5.74 o
   7   7   5       50.37       78.12      9.27 o
   8   7   5        5.49       13.50      9.70 o
  -7   8   5        0.57       -8.19     11.07 o
  -6   8   5       19.44       16.21      8.45 o
  -5   8   5      121.51      153.90     11.08 o
  -4   8   5        8.09        9.98      6.73 o
  -3   8   5      219.95      207.34     11.36 o
  -2   8   5        1.86        3.06      3.65 o
  -1   8   5     1177.03     1158.44     13.83 o
   0   8   5       74.83      102.75      3.75 o
   1   8   5       23.49       39.73      3.16 o
   2   8   5      542.28      524.48      6.34 o
   3   8   5     1317.89     1255.68     12.96 o
   4   8   5      146.84      147.93      5.44 o
   5   8   5      266.49      225.59      6.65 o
   6   8   5      626.83      608.21     11.02 o
   7   8   5      148.36      197.92     13.02 o
   8   8   5       47.47       80.53     13.65 o
  -6   9   5       12.40        0.89      8.00 o
  -5   9   5       37.85       34.00      9.09 o
  -4   9   5       16.13       10.99      7.49 o
  -3   9   5        0.84        2.60      6.29 o
  -2   9   5      837.67      771.81     12.26 o
  -1   9   5        3.16        6.60      3.51 o
   0   9   5      235.36      230.59      4.97 o
   1   9   5      502.07      491.55      7.05 o
   2   9   5      765.89      739.57      8.80 o
   3   9   5       23.72       14.69      3.68 o
   4   9   5       25.83       14.61      4.78 o
   5   9   5      688.02      657.58     12.89 o
   6   9   5      136.78      140.11      8.67 o
   7   9   5       10.23       10.42      7.88 o
   8   9   5        8.47       19.65     12.09 o
  -6  10   5        4.88       -1.07     12.09 o
  -5  10   5        2.99       -5.36      8.29 o
  -4  10   5       31.26       32.12      9.48 o
  -3  10   5        0.49        2.21      7.13 o
  -2  10   5        2.66       -4.82      4.82 o
  -1  10   5      804.90      766.24     12.45 o
   0  10   5      123.13      153.23      7.79 o
   1  10   5      133.08      149.55      7.07 o
   2  10   5     1991.18     1835.62     18.18 o
   3  10   5       72.25       75.55      5.14 o
   4  10   5     1865.26     1710.47     23.30 o
   5  10   5      413.51      365.86     10.00 o
   6  10   5       47.38       68.30      8.31 o
   7  10   5      134.19      177.41     13.03 o
   8  10   5      109.24      132.74     17.40 o
  -5  11   5        0.49        0.24     19.40 o
  -4  11   5       95.74      116.66     12.12 o
  -3  11   5       62.45       64.89     15.62 o
  -2  11   5       14.55       14.49      6.18 o
  -1  11   5      588.05      541.32     10.83 o
   0  11   5       10.44       11.34      4.83 o
   1  11   5      191.46      191.03      6.17 o
   2  11   5      241.98      245.77      5.84 o
   3  11   5       49.78       63.98      5.83 o
   4  11   5       34.42       32.78      6.98 o
   5  11   5      536.55      471.98     11.86 o
   6  11   5       43.12       63.11     12.84 o
   7  11   5       15.06        8.29      8.99 o
  -5  12   5        9.69       -3.36     13.41 o
  -4  12   5       77.07       93.21     12.69 o
  -3  12   5        0.99       -0.94      9.08 o
  -2  12   5      120.00      139.96      9.45 o
  -1  12   5       87.75      101.97      8.60 o
   0  12   5      819.29      740.48     14.49 o
   1  12   5      187.59      194.82      9.86 o
   2  12   5       18.72       22.08      4.61 o
   3  12   5     1101.60      995.12     14.80 o
   4  12   5     1049.99      964.26     14.86 o
   5  12   5       24.69       40.09      8.90 o
   6  12   5      126.03      165.59     20.08 o
   7  12   5      171.78      212.48     15.55 o
  -4  13   5        8.21       10.92     10.77 o
  -3  13   5        3.56       -5.02     10.01 o
  -2  13   5       71.35       79.86      9.10 o
  -1  13   5      259.23      210.93     15.50 o
   0  13   5      281.96      251.63      8.26 o
   1  13   5       26.73       24.02      5.36 o
   2  13   5      133.97      162.13      9.76 o
   3  13   5      142.89      179.00      8.37 o
   4  13   5       82.66      110.65      7.58 o
   5  13   5        1.89        5.38      9.29 o
   6  13   5      240.75      277.66     25.06 o
   7  13   5       66.39       79.53     23.01 o
  -4  14   5        2.02      -10.43     15.31 o
  -3  14   5        8.84       17.12      9.06 o
  -2  14   5        2.72        0.95      9.52 o
  -1  14   5       10.27       10.33     12.43 o
   0  14   5       11.97       15.24      7.94 o
   1  14   5      191.47      205.42     16.81 o
   2  14   5      520.90      494.20     10.19 o
   3  14   5      113.72      122.25      8.66 o
   4  14   5      259.17      251.16     11.22 o
   5  14   5      160.08      200.66     15.53 o
   6  14   5       78.96       90.77     19.55 o
  -3  15   5        0.68        6.10     11.01 o
  -2  15   5       11.22       29.20     14.62 o
  -1  15   5       25.77       38.46     14.14 o
   0  15   5       26.24       34.60     10.59 o
   1  15   5       42.63       48.33      7.58 o
   2  15   5       60.62       78.90      9.91 o
   3  15   5        9.89       26.25     14.82 o
   4  15   5       42.98       52.55     16.38 o
   5  15   5      662.44      623.28     20.60 o
   6  15   5      143.49      211.29     22.64 o
  -2  16   5       18.70       21.79     15.75 o
  -1  16   5       31.69       36.95     15.36 o
   0  16   5      141.39      155.84     18.09 o
   1  16   5       75.85       95.18     11.87 o
   2  16   5        8.54        6.63     15.75 o
   3  16   5      194.71      247.00     23.06 o
   4  16   5      163.83      150.77     21.35 o
   5  16   5        5.85        4.65      9.25 o
  -1  17   5       12.21        2.29     14.43 o
   0  17   5        5.98       -0.88     14.19 o
   1  17   5        0.14       -2.53     13.50 o
   2  17   5       54.15       73.75     18.38 o
   3  17   5       78.69       67.03     19.30 o
   4  17   5      237.24      271.86     25.49 o
  -3 -15   6       51.64       66.00     18.09 o
  -2 -15   6        3.09        1.66     15.75 o
  -1 -15   6       17.53       27.44     14.77 o
   0 -15   6        4.49      -13.45     13.45 o
   1 -15   6      111.98      126.55     20.13 o
  -5 -14   6       42.33       36.90     17.65 o
  -4 -14   6       72.71       80.63     18.18 o
  -3 -14   6       11.84        4.19     14.92 o
  -2 -14   6       89.48      119.09     18.09 o
  -1 -14   6      100.65       96.83     14.55 o
   0 -14   6      170.07      167.54     19.45 o
   1 -14   6      178.03      214.34     21.79 o
   2 -14   6        2.25      -11.75     15.55 o
  -5 -13   6       32.59       27.13     11.55 o
  -4 -13   6       39.01       37.24     15.75 o
  -3 -13   6       22.95       23.01     13.11 o
  -2 -13   6       39.76       30.51     10.68 o
  -1 -13   6        1.66        4.28      7.56 o
   0 -13   6       27.19       10.41      9.86 o
   1 -13   6       26.88       32.76     15.11 o
   2 -13   6      233.61      227.42     19.21 o
   3 -13   6       32.42       30.83     10.03 o
  -6 -12   6      100.55      143.41     21.98 o
  -5 -12   6       55.04       66.74     12.24 o
  -4 -12   6       37.26       33.35      8.71 o
  -3 -12   6      307.86      250.48      9.60 o
  -2 -12   6      123.16      141.17      7.91 o
  -1 -12   6       15.36       12.13      6.08 o
   0 -12   6      176.10      183.41     11.53 o
   1 -12   6      100.41      106.22     15.38 o
   2 -12   6       98.27       92.75      9.27 o
   3 -12   6        0.96       -8.29     10.28 o
   4 -12   6       87.52       50.94     18.38 o
  -6 -11   6       10.43        6.43     14.87 o
  -5 -11   6       14.24       -1.22      9.58 o
  -4 -11   6       24.91       19.65      7.12 o
  -3 -11   6       64.01       92.07      7.98 o
  -2 -11   6       25.49       37.52      5.84 o
  -1 -11   6       33.05       42.79      6.30 o
   0 -11   6       43.97       54.25      8.50 o
   1 -11   6      148.51      185.57     11.62 o
   2 -11   6       74.40       78.80      8.59 o
   3 -11   6        0.05        0.84      8.20 o
   4 -11   6       83.08       76.48     19.06 o
   5 -11   6        2.40       -6.34     14.58 o
  -7 -10   6       68.06       96.96     18.72 o
  -6 -10   6       86.26       99.10     17.79 o
  -5 -10   6      198.28      228.57     12.02 o
  -4 -10   6      458.48      423.41      9.86 o
  -3 -10   6      326.04      289.58      8.07 o
  -2 -10   6      150.38      180.97      8.02 o
  -1 -10   6      809.74      756.50     15.85 o
   0 -10   6       41.46       51.31      6.14 o
   1 -10   6       43.16       51.54      6.78 o
   2 -10   6        0.96        3.22      6.13 o
   3 -10   6       85.19      110.37     17.08 o
   4 -10   6        0.54       -8.78      8.78 o
   5 -10   6       26.04       14.19     10.33 o
  -7  -9   6        6.00        8.92      9.31 o
  -6  -9   6       21.47        8.43     12.58 o
  -5  -9   6        8.00       16.43      6.28 o
  -4  -9   6      315.37      303.97      8.07 o
  -3  -9   6       57.94       71.11      7.28 o
  -2  -9   6      345.43      316.58      6.58 o
  -1  -9   6       89.77      108.38      5.83 o
   0  -9   6      224.25      224.82      6.49 o
   1  -9   6       43.75       54.20      6.39 o
   2  -9   6      128.02      169.31     11.89 o
   3  -9   6      165.82      194.76     11.48 o
   4  -9   6       16.03       22.82      8.61 o
   5  -9   6       24.96       23.50      9.63 o
   6  -9   6        6.12       -7.12     13.16 o
  -7  -8   6        0.87        0.31      8.28 o
  -6  -8   6      155.58      200.94     19.21 o
  -5  -8   6      645.53      602.05     12.82 o
  -4  -8   6       30.53       25.92      5.70 o
  -3  -8   6      947.19      883.17     12.81 o
  -2  -8   6      424.45      450.24      7.29 o
  -1  -8   6        6.53        6.53      3.57 o
   0  -8   6        0.31       -3.09      3.09 o
   1  -8   6        6.74        9.98      4.28 o
   2  -8   6       49.75       61.88      6.33 o
   3  -8   6        5.42       10.92     13.80 o
   4  -8   6       48.86       55.69      8.60 o
   5  -8   6        8.26        1.22      7.77 o
   6  -8   6       33.22       26.57      9.41 o
  -8  -7   6       18.39        5.90     12.43 o
  -7  -7   6        0.85       -4.95      7.84 o
  -6  -7   6       35.64       44.16     12.72 o
  -5  -7   6       12.33        5.87      5.38 o
  -4  -7   6       31.99       30.50      5.61 o
  -3  -7   6      559.89      538.09      9.58 o
  -2  -7   6     1839.24     1772.37     16.56 o
  -1  -7   6      100.30      115.75      4.21 o
   0  -7   6       66.56      105.87      6.33 o
   1  -7   6     2175.92     2132.64     21.64 o
   2  -7   6        1.45       -2.38      3.61 o
   3  -7   6       11.07        5.34      5.72 o
   4  -7   6      183.91      184.39     21.02 o
   5  -7   6        8.40       13.16      7.84 o
   6  -7   6       19.96       12.87     12.84 o
  -8  -6   6        0.16        2.10     11.31 o
  -7  -6   6      193.53      181.61     14.19 o
  -6  -6   6      212.75      188.18     12.97 o
  -5  -6   6      233.92      221.34      7.60 o
  -4  -6   6     1259.58     1163.19     16.80 o
  -3  -6   6      317.08      318.03      6.86 o
  -2  -6   6        4.10        6.07      2.51 o
  -1  -6   6      138.29      156.99      3.60 o
   0  -6   6      184.32      187.51      3.57 o
   1  -6   6        7.57       23.94      4.84 o
   2  -6   6      779.49      722.06     13.15 o
   3  -6   6      587.24      542.00     12.30 o
   4  -6   6       98.26      114.80      8.43 o
   5  -6   6        4.02        8.52      6.88 o
   6  -6   6       25.11       36.77      8.20 o
   7  -6   6        4.19        3.36     11.21 o
  -8  -5   6        6.53       -2.92     10.53 o
  -7  -5   6       14.21       10.59      9.75 o
  -6  -5   6       45.83       86.87     10.49 o
  -5  -5   6        3.31        6.36      4.53 o
  -4  -5   6      512.23      487.39      9.63 o
  -3  -5   6      771.24      751.89     12.58 o
  -2  -5   6       24.99       35.06      2.58 o
  -1  -5   6      137.04      118.84      2.97 o
   0  -5   6     1344.36     1284.08     10.22 o
   1  -5   6      535.26      530.57      7.50 o
   2  -5   6     2316.66     2139.10     23.18 o
   3  -5   6       88.00      129.53      9.58 o
   4  -5   6      129.99      158.27      8.60 o
   5  -5   6        3.82        6.25      6.38 o
   6  -5   6        7.47        5.65      6.84 o
   7  -5   6        7.23        4.65      7.69 o
  -8  -4   6       19.93       22.89      7.86 o
  -7  -4   6        0.43       -6.01      6.65 o
  -6  -4   6       24.77       29.31      6.40 o
  -5  -4   6     1004.78      923.87     25.02 o
  -4  -4   6       17.71       18.93      4.22 o
  -3  -4   6        0.17        0.63      3.16 o
  -2  -4   6        7.30        7.21      2.43 o
  -1  -4   6     1350.97     1314.95     13.92 o
   0  -4   6     1275.51     1269.11     10.15 o
   1  -4   6      117.06      121.50      3.28 o
   2  -4   6     1373.37     1316.82     15.21 o
   3  -4   6     1496.49     1356.81     20.00 o
   4  -4   6      197.40      173.72      7.03 o
   5  -4   6        3.58       -2.01      5.41 o
   6  -4   6       12.69       11.61      6.44 o
   7  -4   6        0.56       -5.25     11.33 o
  -8  -3   6        0.40       -9.94      9.94 o
  -7  -3   6        0.08       -0.56      6.68 o
  -6  -3   6      423.09      396.99     10.46 o
  -5  -3   6      284.47      252.79      7.95 o
  -4  -3   6       24.78       24.86      4.66 o
  -3  -3   6        7.01        9.94      3.11 o
  -2  -3   6     1966.44     1920.93     19.10 o
  -1  -3   6      448.53      406.53      6.46 o
   0  -3   6      318.82      309.01      3.97 o
   1  -3   6     1509.98     1427.16     15.50 o
   2  -3   6       79.67       78.32      7.23 o
   3  -3   6      215.39      213.01      4.95 o
   4  -3   6      519.81      469.75      9.85 o
   5  -3   6        0.64        2.69      4.97 o
   6  -3   6       32.41       48.82      6.51 o
   7  -3   6       19.67       22.37      9.75 o
  -8  -2   6       23.02       26.02      7.32 o
  -7  -2   6       82.30       94.43     15.67 o
  -6  -2   6        2.18        4.42      5.31 o
  -5  -2   6        5.20        3.80      4.37 o
  -4  -2   6      330.79      338.76      6.18 o
  -3  -2   6       67.59       77.46      3.56 o
  -2  -2   6     1484.67     1532.45     17.10 o
  -1  -2   6     1817.33     1970.98     16.87 o
   0  -2   6       30.11       52.84      2.50 o
   1  -2   6     3543.41     3355.09     61.39 o
   2  -2   6     1646.12     1607.00     16.82 o
   3  -2   6       91.18       95.86      4.22 o
   4  -2   6     1968.82     1824.00     24.15 o
   5  -2   6       15.39       22.43      4.86 o
   6  -2   6       33.82       39.87      5.73 o
   7  -2   6       42.97       51.42      7.88 o
   8  -2   6       10.36       20.52      9.55 o
  -8  -1   6        8.19       14.62     11.16 o
  -7  -1   6       33.22       38.46      7.51 o
  -6  -1   6      192.46      175.84     15.15 o
  -5  -1   6       61.30       74.25      5.91 o
  -4  -1   6      638.12      617.89      8.95 o
  -3  -1   6     2033.96     1986.26     26.42 o
  -2  -1   6        9.93       11.52      2.04 o
  -1  -1   6     1966.01     2124.04     20.95 o
   0  -1   6     2647.00     2730.39     30.91 o
   1  -1   6      747.50      663.80     12.64 o
   2  -1   6      757.04      790.16      8.69 o
   3  -1   6       15.23       30.28      2.38 o
   4  -1   6       65.14       75.74      6.17 o
   5  -1   6      171.73      155.96      5.71 o
   6  -1   6       27.46       26.35      4.64 o
   7  -1   6        0.09        0.43      5.64 o
   8  -1   6       23.77       20.08      9.75 o
  -8   0   6       11.41       18.52     10.97 o
  -7   0   6       48.29       44.24      7.82 o
  -6   0   6        0.38        3.74      5.10 o
  -5   0   6        0.51       -1.98      4.34 o
  -4   0   6        4.38        5.09      3.03 o
  -3   0   6      267.92      233.56      3.90 o
  -2   0   6      633.35      668.99      7.69 o
  -1   0   6     2293.42     2508.52     26.20 o
   0   0   6     6593.22     6895.45     69.29 o
   1   0   6      235.73      220.05      4.56 o
   2   0   6      352.05      490.80      5.48 o
   3   0   6     2271.12     2286.33     21.31 o
   4   0   6      248.89      241.84      4.21 o
   5   0   6       69.48       84.61      5.81 o
   6   0   6        5.32        3.89      4.59 o
   7   0   6       85.34       94.92      7.05 o
  -8   1   6        0.10       -6.53      9.75 o
  -7   1   6       65.65       64.20      7.86 o
  -6   1   6       24.24       23.53      5.54 o
  -5   1   6      112.61      122.93     10.46 o
  -4   1   6      220.48      203.77      6.95 o
  -3   1   6        8.12       10.35      2.26 o
  -2   1   6     1284.75     1357.16     15.49 o
  -1   1   6     3813.21     4022.61     37.46 o
   0   1   6      433.45      408.87      5.47 o
   1   1   6      194.73      216.66      3.31 o
   2   1   6     1145.50     1139.95     11.34 o
   3   1   6      369.89      360.02      4.77 o
   4   1   6      237.36      197.22      3.76 o
   5   1   6       31.55       45.81      4.74 o
   6   1   6      386.94      353.07      8.30 o
   7   1   6        0.50        4.29      5.60 o
  -8   2   6        0.05       -3.27     10.04 o
  -7   2   6       13.47        8.70      6.77 o
  -6   2   6       95.91       97.57     18.67 o
  -5   2   6       19.54       19.60      5.13 o
  -4   2   6      322.27      270.50      7.94 o
  -3   2   6        2.31        3.18      1.49 o
  -2   2   6     5855.06     5771.90     61.43 o
  -1   2   6      524.24      473.72     10.32 o
   0   2   6      288.52      283.86      4.77 o
   1   2   6     4329.76     4325.39     40.25 o
   2   2   6     1909.03     1836.05     17.92 o
   3   2   6       32.24       49.20      3.23 o
   4   2   6      466.52      430.54      5.12 o
   5   2   6      470.90      456.56      6.82 o
   6   2   6       30.57       31.65      5.15 o
   7   2   6        9.58       10.80      5.42 o
   8   2   6        5.00        5.46      7.51 o
  -7   3   6        3.50        0.39      9.09 o
  -6   3   6      118.93      116.26      8.44 o
  -5   3   6        6.58       12.03      4.93 o
  -4   3   6      470.72      408.19     10.08 o
  -3   3   6      763.02      737.88      8.39 o
  -2   3   6      297.12      309.85      6.35 o
  -1   3   6      516.67      531.07      6.27 o
   0   3   6        3.87        8.27      1.14 o
   1   3   6     1366.92     1489.02     12.83 o
   2   3   6     2002.46     2141.81     17.60 o
   3   3   6       48.32       65.35      2.91 o
   4   3   6     1747.43     1789.88     14.80 o
   5   3   6      436.07      425.36      6.73 o
   6   3   6      152.27      146.70     11.10 o
   7   3   6       50.58       62.59      7.01 o
   8   3   6       52.66       56.60      9.16 o
  -7   4   6        3.74        0.86      9.43 o
  -6   4   6       13.60       12.63      6.31 o
  -5   4   6        5.89        1.60      5.05 o
  -4   4   6       92.01       88.22      5.86 o
  -3   4   6      411.84      360.97      8.35 o
  -2   4   6     1555.74     1499.63     14.14 o
  -1   4   6        5.78        7.36      1.65 o
   0   4   6     5336.78     5616.80     42.38 o
   1   4   6     3920.53     4409.64     31.33 o
   2   4   6      143.10      158.82      3.06 o
   3   4   6     1219.84     1177.05     10.46 o
   4   4   6      515.70      503.65      6.78 o
   5   4   6       13.99       13.98      3.02 o
   6   4   6       16.34        9.19      3.74 o
   7   4   6        5.67        8.72      5.65 o
   8   4   6       27.62       36.37      9.51 o
  -7   5   6        4.06       -0.44      7.29 o
  -6   5   6       32.16       40.46     13.72 o
  -5   5   6      338.78      274.18      9.51 o
  -4   5   6       29.18       31.71      6.82 o
  -3   5   6       46.08       58.82      5.21 o
  -2   5   6        7.11        5.16      2.69 o
  -1   5   6      144.12      131.52      3.10 o
   0   5   6     1589.87     1687.93     16.04 o
   1   5   6      964.29      947.62      8.07 o
   2   5   6        3.21        3.45      1.66 o
   3   5   6     1900.03     1923.07     15.77 o
   4   5   6      729.28      694.32      7.77 o
   5   5   6      129.58      134.58      8.49 o
   6   5   6      126.70      131.45     10.04 o
   7   5   6      118.08      122.03      6.20 o
   8   5   6        3.36       13.31      9.16 o
  -7   6   6       26.46       20.52      8.18 o
  -6   6   6        0.10        0.43      6.61 o
  -5   6   6       41.90       43.27      7.32 o
  -4   6   6       65.37       74.41      7.27 o
  -3   6   6        4.62        2.41      4.46 o
  -2   6   6       49.65       58.64      3.67 o
  -1   6   6     1382.64     1343.33     11.42 o
   0   6   6      306.79      335.73      4.47 o
   1   6   6       29.08       45.45      3.37 o
   2   6   6      485.43      495.10      5.62 o
   3   6   6      476.75      452.35      6.32 o
   4   6   6      108.58      122.80      8.57 o
   5   6   6       43.12       51.61      4.09 o
   6   6   6      514.46      444.70      8.69 o
   7   6   6      136.35      144.06     11.59 o
   8   6   6       26.48       21.35     10.63 o
  -7   7   6        0.73       -6.04     10.82 o
  -6   7   6        4.96        6.45      7.83 o
  -5   7   6        3.90        7.59      6.79 o
  -4   7   6        5.14        6.33      5.69 o
  -3   7   6       38.66       53.41      6.67 o
  -2   7   6      294.67      280.04      5.98 o
  -1   7   6      906.52      871.34      8.85 o
   0   7   6     1000.39      998.49      9.50 o
   1   7   6     1478.02     1491.70     11.03 o
   2   7   6     2693.98     2625.23     19.82 o
   3   7   6      800.29      756.99      9.89 o
   4   7   6      296.92      319.24      6.53 o
   5   7   6      967.67      919.90     11.58 o
   6   7   6       20.71       25.59      4.86 o
   7   7   6       11.70       13.93      5.24 o
   8   7   6       38.90       48.45     11.31 o
  -6   8   6       17.02       17.35      8.46 o
  -5   8   6        0.24       -5.33      6.96 o
  -4   8   6       75.77       80.39     19.79 o
  -3   8   6      258.81      242.80      9.96 o
  -2   8   6       84.05      117.54      5.63 o
  -1   8   6        1.32        0.89      2.38 o
   0   8   6      241.87      222.76      4.72 o
   1   8   6      669.05      665.84      6.68 o
   2   8   6       14.74       18.41      2.44 o
   3   8   6      289.84      255.05      5.31 o
   4   8   6      171.54      150.33      8.26 o
   5   8   6      988.94      871.02     12.88 o
   6   8   6      731.17      706.95     10.63 o
   7   8   6        5.38       12.46      8.26 o
   8   8   6       96.21      111.68     14.33 o
  -6   9   6       14.37       14.21      9.12 o
  -5   9   6        5.00       -6.79      7.87 o
  -4   9   6       56.74       71.28      9.32 o
  -3   9   6       75.10       92.91     20.60 o
  -2   9   6      474.74      417.14     10.06 o
  -1   9   6        6.82       10.80      3.56 o
   0   9   6     1421.56     1333.83     15.10 o
   1   9   6      470.14      446.40      6.27 o
   2   9   6      185.14      173.19      4.23 o
   3   9   6       53.17       85.91      4.59 o
   4   9   6     2765.36     2617.00     27.95 o
   5   9   6       56.57       79.05      6.05 o
   6   9   6       22.72       25.84      5.44 o
   7   9   6       89.14      107.39     14.72 o
   8   9   6        7.83        2.14     11.31 o
  -6  10   6        0.56        0.19     12.58 o
  -5  10   6       12.53        4.35      8.84 o
  -4  10   6      130.85      139.78     12.15 o
  -3  10   6       36.09       58.16      9.41 o
  -2  10   6      141.01      157.56     13.28 o
  -1  10   6       49.10       54.70      4.83 o
   0  10   6       29.42       37.48      4.02 o
   1  10   6       28.58       44.63      6.31 o
   2  10   6      278.44      262.93      5.66 o
   3  10   6      787.95      757.10     13.26 o
   4  10   6      676.59      621.96     12.47 o
   5  10   6      390.58      338.59      9.85 o
   6  10   6      171.20      184.28     10.15 o
   7  10   6      312.08      270.98     17.11 o
   8  10   6       31.65       35.39     13.99 o
  -5  11   6        3.75       19.16     10.03 o
  -4  11   6        0.56        0.08      8.55 o
  -3  11   6      132.88      150.77     12.40 o
  -2  11   6      104.99      111.97      8.21 o
  -1  11   6      385.93      354.34      8.06 o
   0  11   6        7.47       10.81      4.87 o
   1  11   6        5.89        7.10      3.98 o
   2  11   6     1338.33     1306.02     15.41 o
   3  11   6      357.80      339.52      8.04 o
   4  11   6      206.06      193.11      8.47 o
   5  11   6      146.01      173.51     11.28 o
   6  11   6      120.24      147.73     10.49 o
   7  11   6       53.16       57.33     10.80 o
  -5  12   6        6.72       -1.66     13.89 o
  -4  12   6       60.76       50.61     10.92 o
  -3  12   6      188.07      229.15     15.33 o
  -2  12   6        3.60       13.54     11.63 o
  -1  12   6      109.05      122.44      9.00 o
   0  12   6      129.34      164.92      8.07 o
   1  12   6       55.91       63.03      5.51 o
   2  12   6      189.61      176.23      7.01 o
   3  12   6     1196.23     1150.64     20.41 o
   4  12   6       10.45       18.59      5.39 o
   5  12   6      342.46      289.57     15.13 o
   6  12   6      460.98      407.96     15.30 o
   7  12   6       26.11       52.05     12.80 o
  -4  13   6        1.51       -9.51      9.51 o
  -3  13   6       44.86       34.49     11.34 o
  -2  13   6        1.91        0.21      7.32 o
  -1  13   6       11.07       18.82     11.02 o
   0  13   6      191.30      188.89     11.47 o
   1  13   6      228.51      211.91      7.13 o
   2  13   6      139.85      153.02      7.03 o
   3  13   6       86.63      114.46      7.36 o
   4  13   6       92.29      109.79      7.36 o
   5  13   6      342.51      302.21     23.18 o
   6  13   6        8.47       16.54     10.31 o
   7  13   6        1.68        1.37      9.95 o
  -4  14   6       38.62       28.76     17.45 o
  -3  14   6       38.45       44.72      9.69 o
  -2  14   6       62.23       62.33     11.58 o
  -1  14   6        4.84        0.88     11.11 o
   0  14   6        4.50        9.35      9.26 o
   1  14   6      446.78      429.68     10.59 o
   2  14   6      367.20      348.69      8.70 o
   3  14   6       51.98       56.12      8.42 o
   4  14   6      860.20      809.14     18.28 o
   5  14   6       32.25       35.33     10.89 o
   6  14   6        6.52        9.60     10.17 o
  -3  15   6       21.84       10.88     11.22 o
  -2  15   6       91.01      113.24     17.94 o
  -1  15   6        7.29       13.06     13.41 o
   0  15   6       88.55       93.69     15.60 o
   1  15   6        7.33       -5.35      9.12 o
   2  15   6        3.36       19.09      9.31 o
   3  15   6       66.53       83.52     12.39 o
   4  15   6       93.40      125.72     18.96 o
   5  15   6      306.66      284.22     12.49 o
   6  15   6        4.79       -3.04     13.77 o
  -2  16   6        7.41        2.39     14.72 o
  -1  16   6       26.90       12.87     14.09 o
   0  16   6      159.96      140.93     18.18 o
   1  16   6        5.84        3.64     10.12 o
   2  16   6      110.14      101.44     18.38 o
   3  16   6      382.96      341.62     21.94 o
   4  16   6       97.10       85.26     19.16 o
   5  16   6       99.46      130.09     16.48 o
  -1  17   6        9.82       30.86     16.28 o
   0  17   6        3.25      -10.68     13.80 o
   1  17   6        2.55       10.82     13.50 o
   2  17   6        4.08      -11.36     15.70 o
   3  17   6        8.89       -6.97     17.35 o
   4  17   6      144.54      157.79     23.30 o
  -3 -15   7      207.56      242.91     23.01 o
  -2 -15   7       89.15       59.62     17.74 o
  -1 -15   7        2.53       -5.61     13.70 o
   0 -15   7       79.62       79.56     17.79 o
  -4 -14   7        1.31       -4.24     15.06 o
  -3 -14   7       12.09       43.82     16.33 o
  -2 -14   7      356.01      314.66     20.18 o
  -1 -14   7        3.93       11.99     13.89 o
   0 -14   7       86.49       99.25     17.40 o
   1 -14   7       13.10       -0.88     14.97 o
   2 -14   7      110.01      106.41     19.69 o
  -5 -13   7        9.86        7.03     11.27 o
  -4 -13   7      295.92      235.11     19.60 o
  -3 -13   7      537.37      479.43     23.54 o
  -2 -13   7      173.33      197.13     19.65 o
  -1 -13   7        0.61       -1.23      8.80 o
   0 -13   7        4.78        1.90     13.60 o
   1 -13   7       17.95       18.87     14.09 o
   2 -13   7       38.46       24.91     16.67 o
   3 -13   7       26.16       -0.49     11.51 o
  -6 -12   7       19.93        6.92     16.48 o
  -5 -12   7       54.97       60.25     14.74 o
  -4 -12   7      220.14      248.37     15.85 o
  -3 -12   7       36.15       26.48     10.21 o
  -2 -12   7       17.09        6.18      5.82 o
  -1 -12   7      161.06      180.77      9.17 o
   0 -12   7      167.81      196.71     11.83 o
   1 -12   7       34.99       24.66     10.77 o
   2 -12   7       43.99       54.59     14.31 o
   3 -12   7       21.68       -0.81     14.09 o
   4 -12   7       18.70       18.43     16.96 o
  -6 -11   7      131.23      129.43     14.67 o
  -5 -11   7      326.67      273.03     14.86 o
  -4 -11   7        3.65        2.36      5.78 o
  -3 -11   7       22.20       19.06      6.58 o
  -2 -11   7      112.55      127.87      9.81 o
  -1 -11   7       13.84       11.36      5.95 o
   0 -11   7        9.85       18.86      7.41 o
   1 -11   7       43.23       49.51     22.94 o
   2 -11   7        3.56       -4.78      6.65 o
   3 -11   7       74.21      105.23     13.30 o
   4 -11   7       28.95       31.67     11.73 o
  -7 -10   7        0.49       -5.07     14.43 o
  -6 -10   7        5.82        6.49     10.09 o
  -5 -10   7      198.45      224.70     11.88 o
  -4 -10   7      273.62      236.19      8.03 o
  -3 -10   7       80.52       97.30      6.83 o
  -2 -10   7      367.34      339.12      7.88 o
  -1 -10   7      705.45      689.64     12.73 o
   0 -10   7       88.02      101.85      6.97 o
   1 -10   7      576.48      502.01     20.75 o
   2 -10   7       55.22       51.87      9.05 o
   3 -10   7       30.58       53.67      9.37 o
   4 -10   7       32.06       19.25     10.45 o
   5 -10   7       38.86       48.36     16.48 o
  -7  -9   7       97.65       92.28     18.23 o
  -6  -9   7      256.15      241.27     13.06 o
  -5  -9   7        4.04       13.84      6.62 o
  -4  -9   7      123.04      149.42      7.60 o
  -3  -9   7       93.65       95.72      6.45 o
  -2  -9   7       28.14       41.53      4.65 o
  -1  -9   7        0.37       -3.02      4.62 o
   0  -9   7       96.98      100.75      6.70 o
   1  -9   7       17.90       20.61      5.67 o
   2  -9   7      151.31      188.43      9.29 o
   3  -9   7        8.03        5.91      7.29 o
   4  -9   7       22.79       12.31      8.52 o
   5  -9   7        2.71       -8.93      8.93 o
  -7  -8   7        5.22        4.99      9.51 o
  -6  -8   7      164.83      178.56     13.57 o
  -5  -8   7       21.28       26.57     12.66 o
  -4  -8   7      226.28      200.97      8.16 o
  -3  -8   7      237.59      229.98      6.81 o
  -2  -8   7      416.29      414.10      6.76 o
  -1  -8   7      303.52      249.80      6.10 o
   0  -8   7      419.35      422.94      7.05 o
   1  -8   7      301.47      291.43      8.24 o
   2  -8   7       11.05       11.51      8.99 o
   3  -8   7      111.95      116.79      9.39 o
   4  -8   7      113.10      128.97     14.47 o
   5  -8   7       86.65       98.94     10.44 o
   6  -8   7       41.54       54.16     15.45 o
  -7  -7   7      126.07      147.50     12.46 o
  -6  -7   7       20.19       15.05      8.50 o
  -5  -7   7       76.57       78.74      8.91 o
  -4  -7   7       29.79       40.64      5.74 o
  -3  -7   7      758.19      726.78     11.07 o
  -2  -7   7        7.13        9.08      3.09 o
  -1  -7   7      282.66      254.52      5.32 o
   0  -7   7     2149.65     2085.95     16.86 o
   1  -7   7        4.19        8.31      3.67 o
   2  -7   7      111.32      127.05      6.13 o
   3  -7   7       15.50       18.74      6.48 o
   4  -7   7      153.23      182.18     10.46 o
   5  -7   7       40.82       38.05      8.41 o
   6  -7   7        1.50        3.25     19.28 o
  -8  -6   7       46.60       48.60     13.89 o
  -7  -6   7       11.47       15.49      8.82 o
  -6  -6   7        0.78        0.77      6.59 o
  -5  -6   7      248.33      240.23      9.35 o
  -4  -6   7     1257.11     1158.98     17.00 o
  -3  -6   7      188.19      200.69      5.89 o
  -2  -6   7      374.17      308.11      5.05 o
  -1  -6   7      862.14      899.19      9.52 o
   0  -6   7       18.37       24.54      2.80 o
   1  -6   7      153.22      149.86      4.41 o
   2  -6   7      373.10      361.85      9.99 o
   3  -6   7      136.73      163.21     12.48 o
   4  -6   7      172.40      164.79      9.43 o
   5  -6   7      108.70      109.86      9.25 o
   6  -6   7       10.63       -4.33      7.43 o
   7  -6   7       12.07       10.43     11.70 o
  -8  -5   7        2.39        8.58     11.55 o
  -7  -5   7       20.23       21.72     10.07 o
  -6  -5   7        4.25       -2.34      6.09 o
  -5  -5   7      179.84      186.94      8.73 o
  -4  -5   7       38.39       38.88      4.93 o
  -3  -5   7      368.95      417.82      7.17 o
  -2  -5   7     1643.92     1673.17     14.19 o
  -1  -5   7     2535.09     2558.29     18.96 o
   0  -5   7       79.17       99.51      4.56 o
   1  -5   7       93.13      117.67      7.30 o
   2  -5   7     2275.44     2195.83     23.98 o
   3  -5   7       86.47      110.01      7.50 o
   4  -5   7      132.39      160.50      8.83 o
   5  -5   7       18.43       20.52      6.70 o
   6  -5   7       15.85       16.62      7.62 o
   7  -5   7        3.28       -1.43      7.99 o
  -8  -4   7        9.71       19.99     11.11 o
  -7  -4   7        1.55        0.44     11.97 o
  -6  -4   7      270.11      241.27     10.20 o
  -5  -4   7      220.19      205.67     12.28 o
  -4  -4   7       75.08       95.59      4.98 o
  -3  -4   7     2049.67     2027.97     21.12 o
  -2  -4   7      196.25      179.44      4.07 o
  -1  -4   7      268.21      292.00      4.14 o
   0  -4   7      448.15      467.43      4.93 o
   1  -4   7      261.70      262.08      5.22 o
   2  -4   7      157.58      150.24      4.47 o
   3  -4   7      383.42      359.55      9.14 o
   4  -4   7       30.10       41.80      5.81 o
   5  -4   7       53.51       43.70      7.63 o
   6  -4   7       98.93       98.49      8.29 o
   7  -4   7        2.40      -11.47     14.43 o
  -8  -3   7       24.56       35.12      8.28 o
  -7  -3   7       27.11       26.67      7.88 o
  -6  -3   7       19.96       18.55      6.39 o
  -5  -3   7      126.99      131.15     10.38 o
  -4  -3   7        2.86        0.94      3.04 o
  -3  -3   7     1406.05     1330.00     16.88 o
  -2  -3   7      755.18      680.63      8.03 o
  -1  -3   7       66.36       85.64      3.87 o
   0  -3   7     3750.77     3963.64     30.78 o
   1  -3   7     1309.95     1252.74     13.38 o
   2  -3   7        8.41       17.54      3.49 o
   3  -3   7      161.45      150.42     12.19 o
   4  -3   7       88.50      107.88      6.17 o
   5  -3   7        1.11        2.91      5.16 o
   6  -3   7       36.66       37.15      6.58 o
   7  -3   7       40.55       47.00      7.65 o
  -8  -2   7      125.08      141.36     16.38 o
  -7  -2   7        1.64       -2.10      9.29 o
  -6  -2   7       46.96       59.50      6.92 o
  -5  -2   7       52.48       66.36      6.29 o
  -4  -2   7      745.65      688.08      9.44 o
  -3  -2   7        6.27        8.79      3.18 o
  -2  -2   7        6.06       11.91      2.44 o
  -1  -2   7     1316.19     1331.51     21.60 o
   0  -2   7      113.23       89.23      2.84 o
   1  -2   7       65.93       74.46      7.20 o
   2  -2   7      448.65      419.82      6.28 o
   3  -2   7      737.90      678.12     14.49 o
   4  -2   7      450.10      401.83      8.99 o
   5  -2   7        9.21        9.00      4.66 o
   6  -2   7       24.93       24.14      5.87 o
   7  -2   7       20.20       23.51      7.63 o
  -8  -1   7       40.50       47.18      8.18 o
  -7  -1   7       34.74       33.86      7.72 o
  -6  -1   7       93.04      112.68      7.84 o
  -5  -1   7       91.41      113.99     12.35 o
  -4  -1   7      547.33      486.06      9.24 o
  -3  -1   7      212.91      220.75      4.84 o
  -2  -1   7      735.80      772.72      9.23 o
  -1  -1   7     2852.92     2914.37     24.10 o
   0  -1   7      695.46      668.84      7.92 o
   1  -1   7       97.30       90.09      3.92 o
   2  -1   7     2915.27     3052.04     36.78 o
   3  -1   7      141.52      123.87      5.86 o
   4  -1   7      289.15      240.31      8.43 o
   5  -1   7        2.72        5.90      4.31 o
   6  -1   7        5.05       -1.93      4.57 o
   7  -1   7       73.10       77.67     10.99 o
   8  -1   7       38.68       30.32     10.33 o
  -8   0   7        1.25        2.73     10.87 o
  -7   0   7       12.02        8.60      7.07 o
  -6   0   7      142.65      146.51     16.38 o
  -5   0   7       15.34       25.30      5.53 o
  -4   0   7        5.16       -1.97      4.05 o
  -3   0   7      269.27      291.48      5.16 o
  -2   0   7      171.58      157.16      3.27 o
  -1   0   7     1061.66     1043.78      9.95 o
   0   0   7     1104.03     1193.09     11.91 o
   1   0   7     2087.52     2282.88     27.41 o
   2   0   7      439.54      370.07      5.00 o
   3   0   7      321.32      289.00      4.38 o
   4   0   7        6.90        2.16      3.03 o
   5   0   7      473.95      429.30      8.91 o
   6   0   7       64.33       76.56      5.22 o
   7   0   7        0.58       -6.30      6.30 o
   8   0   7        3.38        0.29      9.65 o
  -7   1   7        0.76        2.45      6.74 o
  -6   1   7       17.63       21.57      6.63 o
  -5   1   7      128.16      130.53     12.43 o
  -4   1   7       25.69       33.81      5.02 o
  -3   1   7      659.74      629.01     11.05 o
  -2   1   7     1352.98     1320.40     16.92 o
  -1   1   7     2383.14     2544.94     23.39 o
   0   1   7     3306.82     3544.82     34.88 o
   1   1   7      107.73       88.37      2.34 o
   2   1   7      576.91      536.04      6.63 o
   3   1   7       71.01       76.61      2.39 o
   4   1   7       27.46       24.40      3.31 o
   5   1   7      101.01      116.75     10.48 o
   6   1   7      181.36      183.02     11.17 o
   7   1   7       39.64       49.78      6.63 o
   8   1   7       29.63       42.80     10.09 o
  -7   2   7        6.96        3.99      7.01 o
  -6   2   7        3.46       11.62      6.22 o
  -5   2   7       29.39       28.22      7.43 o
  -4   2   7       17.18       27.52      5.09 o
  -3   2   7       94.12       96.81      5.30 o
  -2   2   7     2879.07     2922.50     33.43 o
  -1   2   7      117.10      136.95      2.93 o
   0   2   7     1020.04      976.48      8.90 o
   1   2   7     2215.22     2149.97     21.16 o
   2   2   7      188.87      162.91      3.48 o
   3   2   7      937.89      923.05      9.59 o
   4   2   7     1513.47     1537.50     14.16 o
   5   2   7      105.31      124.40      6.84 o
   6   2   7       23.05       21.12      4.46 o
   7   2   7       23.37       37.28      6.37 o
   8   2   7       10.66       19.84      8.73 o
  -7   3   7        6.55        4.33      7.20 o
  -6   3   7        0.16       -1.18      5.77 o
  -5   3   7        1.97        3.61      4.97 o
  -4   3   7      782.34      695.21     14.52 o
  -3   3   7      580.66      581.03     11.24 o
  -2   3   7     1479.61     1516.35     19.38 o
  -1   3   7        6.65       11.42      2.48 o
   0   3   7     1582.11     1746.69     13.22 o
   1   3   7        8.70       10.20      1.44 o
   2   3   7       11.58       16.65      1.83 o
   3   3   7      343.88      359.92      4.71 o
   4   3   7     1090.23     1034.91     10.71 o
   5   3   7      772.08      778.72      9.88 o
   6   3   7       14.95       19.52      4.18 o
   7   3   7      104.81      109.59      7.57 o
   8   3   7       75.99      100.37     11.31 o
  -7   4   7        6.09       -0.91      7.27 o
  -6   4   7        0.89       -0.89      6.10 o
  -5   4   7       67.11       63.19     11.21 o
  -4   4   7       47.90       61.18      6.36 o
  -3   4   7      108.69       95.13      8.80 o
  -2   4   7      468.60      471.34      8.72 o
  -1   4   7     4708.46     4844.03     37.35 o
   0   4   7      374.14      329.80      4.00 o
   1   4   7       55.94       83.15      1.99 o
   2   4   7     2544.42     2606.14     20.23 o
   3   4   7     1719.62     1661.78     15.00 o
   4   4   7      627.85      610.04      7.73 o
   5   4   7      118.32      141.34      5.91 o
   6   4   7      195.18      181.31      5.44 o
   7   4   7        0.86        4.34      4.51 o
   8   4   7        5.13       11.21      9.26 o
  -7   5   7       31.68       30.50      8.44 o
  -6   5   7       12.39        1.41      6.84 o
  -5   5   7      145.02      127.84      7.68 o
  -4   5   7       64.72       74.76      6.93 o
  -3   5   7       70.41       81.75      6.60 o
  -2   5   7      517.91      515.95      8.07 o
  -1   5   7       35.05       40.18      2.11 o
   0   5   7        3.68        6.76      1.65 o
   1   5   7       64.36       79.13      2.28 o
   2   5   7       97.04       87.67      3.64 o
   3   5   7     3537.01     3440.89     28.06 o
   4   5   7       89.34      101.65      4.44 o
   5   5   7      770.94      706.64      9.75 o
   6   5   7      470.55      431.95      7.91 o
   7   5   7        5.40        8.67      4.88 o
   8   5   7       55.14       86.67     12.09 o
  -7   6   7       23.59       20.95      8.48 o
  -6   6   7      102.04      101.61     11.82 o
  -5   6   7       10.58        9.66      7.24 o
  -4   6   7      187.52      160.78      8.12 o
  -3   6   7      175.94      169.08      8.07 o
  -2   6   7      995.84      928.39     11.29 o
  -1   6   7       32.48       50.05      2.53 o
   0   6   7      430.70      451.53      5.35 o
   1   6   7      712.73      642.82      6.43 o
   2   6   7     1475.09     1520.90     13.28 o
   3   6   7      213.64      249.25      5.21 o
   4   6   7      297.41      286.12      5.60 o
   5   6   7      323.45      310.31      6.57 o
   6   6   7       15.33       15.55      4.52 o
   7   6   7        0.38       -1.87      5.40 o
   8   6   7        2.57        4.29      6.50 o
  -7   7   7       79.06       75.36     14.33 o
  -6   7   7      106.33      119.16     10.97 o
  -5   7   7       13.16       14.66      7.00 o
  -4   7   7      110.84      125.80     11.09 o
  -3   7   7       32.29       39.91      6.36 o
  -2   7   7      616.45      548.99     15.49 o
  -1   7   7      383.24      352.96      5.06 o
   0   7   7       14.39       19.03      2.26 o
   1   7   7     1138.41     1117.64      9.35 o
   2   7   7     1193.27     1173.52     10.54 o
   3   7   7       33.98       39.09      4.02 o
   4   7   7     2432.46     2326.66     21.00 o
   5   7   7      873.60      805.88     12.01 o
   6   7   7       76.35      105.96      6.42 o
   7   7   7      129.61      143.97      8.02 o
   8   7   7       96.01      128.82     11.14 o
  -6   8   7       98.99       89.15     10.44 o
  -5   8   7        3.34        5.46     11.02 o
  -4   8   7      157.14      170.51     22.40 o
  -3   8   7        8.30        9.06      8.31 o
  -2   8   7      318.52      292.53     11.70 o
  -1   8   7     1307.87     1216.44     11.75 o
   0   8   7     1293.97     1323.18     12.73 o
   1   8   7      112.12      117.34      5.16 o
   2   8   7       37.19       51.25      3.10 o
   3   8   7     1749.88     1711.27     15.23 o
   4   8   7       14.10       16.57      3.67 o
   5   8   7        6.19        7.57      3.85 o
   6   8   7        5.62       11.35      4.90 o
   7   8   7      100.19      121.76     11.12 o
   8   8   7       17.05       36.66     12.38 o
  -6   9   7      102.98      120.02     11.80 o
  -5   9   7        0.57        5.79     13.36 o
  -4   9   7       66.66       55.67      9.05 o
  -3   9   7       11.43       11.13      6.89 o
  -2   9   7      110.81      115.97     10.50 o
  -1   9   7       70.36       70.07      4.68 o
   0   9   7      559.30      531.56     13.34 o
   1   9   7      671.35      670.92      7.90 o
   2   9   7      440.22      431.60      5.71 o
   3   9   7      550.86      590.43      8.12 o
   4   9   7     1040.85      978.03     12.53 o
   5   9   7      226.36      218.52      6.24 o
   6   9   7      464.86      423.13      9.67 o
   7   9   7       11.64       11.65     10.77 o
   8   9   7        3.56        8.77     11.65 o
  -6  10   7        1.98        2.44     12.87 o
  -5  10   7        0.20       -0.73      8.91 o
  -4  10   7        1.10       -7.44      7.44 o
  -3  10   7       34.01       24.85      8.36 o
  -2  10   7       76.32      100.53      7.44 o
  -1  10   7      131.67      155.44      7.59 o
   0  10   7       70.58       85.71      5.05 o
   1  10   7       30.32       29.87      4.12 o
   2  10   7     1165.96     1145.85     11.97 o
   3  10   7      411.95      398.61      6.95 o
   4  10   7       23.50       30.84      4.40 o
   5  10   7      106.69      126.18      7.36 o
   6  10   7      431.62      387.93     10.52 o
   7  10   7       92.23      125.72     16.33 o
   8  10   7        4.59       10.58     12.58 o
  -5  11   7       10.00       14.24     13.55 o
  -4  11   7       21.04        6.19     11.11 o
  -3  11   7       13.80       27.52      9.05 o
  -2  11   7        4.68        4.65      5.78 o
  -1  11   7      437.46      423.98     21.23 o
   0  11   7       24.16       32.50      5.96 o
   1  11   7     1468.64     1362.67     16.47 o
   2  11   7      469.33      497.12      9.36 o
   3  11   7        5.85        0.34      3.71 o
   4  11   7      386.81      382.66      9.65 o
   5  11   7      525.07      483.74     10.45 o
   6  11   7        8.97       18.59     10.32 o
   7  11   7       12.13       49.19     14.09 o
  -5  12   7       44.44       47.43     16.23 o
  -4  12   7       46.19       35.94     13.77 o
  -3  12   7        3.38      -12.31     12.31 o
  -2  12   7        0.58       -0.27      6.50 o
  -1  12   7       51.84       63.22      9.05 o
   0  12   7       13.09       16.82      4.81 o
   1  12   7       47.42       68.07      5.58 o
   2  12   7      400.05      371.93     12.54 o
   3  12   7        9.53        9.01      4.44 o
   4  12   7      264.97      224.61      6.79 o
   5  12   7      686.04      636.77     13.65 o
   6  12   7      373.25      341.33     14.24 o
   7  12   7      464.00      384.57     21.69 o
  -4  13   7        0.74       -1.17     10.00 o
  -3  13   7       38.64       50.23     12.24 o
  -2  13   7       81.01      114.21     10.08 o
  -1  13   7       87.01       76.53     12.97 o
   0  13   7      404.10      362.90      9.35 o
   1  13   7      247.08      236.89      7.33 o
   2  13   7      115.92      123.19      6.61 o
   3  13   7      449.50      409.35      8.90 o
   4  13   7      142.39      169.69      7.74 o
   5  13   7      122.43      176.33     17.24 o
   6  13   7      547.81      516.37     17.94 o
   7  13   7       33.72       23.35     15.21 o
  -4  14   7       17.56        9.26     15.79 o
  -3  14   7       32.61       40.48      9.62 o
  -2  14   7       73.08       76.62     12.12 o
  -1  14   7        1.56       -1.90     11.94 o
   0  14   7       14.14       17.14      9.15 o
   1  14   7       62.59       71.94      7.34 o
   2  14   7        6.74       13.93      6.67 o
   3  14   7      159.80      160.31     11.06 o
   4  14   7      534.18      504.27     12.68 o
   5  14   7       61.74       97.45     14.50 o
   6  14   7      228.10      252.22     42.97 o
  -3  15   7        0.69       -2.60     11.21 o
  -2  15   7       61.07       49.14     14.53 o
  -1  15   7       63.39       56.84     15.01 o
   0  15   7        0.61       -4.14     11.75 o
   1  15   7       89.99      100.03      8.57 o
   2  15   7       76.74       89.51     10.25 o
   3  15   7       21.51       15.87     10.41 o
   4  15   7        1.57      -14.14     14.14 o
   5  15   7       19.71       18.87      9.24 o
   6  15   7      213.42      237.22     18.49 o
  -2  16   7        0.62      -13.55     13.55 o
  -1  16   7        7.80       11.26     14.33 o
   0  16   7       57.81       65.42     15.36 o
   1  16   7        3.56        7.16      8.64 o
   2  16   7      204.14      247.88     21.89 o
   3  16   7       76.98       90.82     19.69 o
   4  16   7       18.29       -2.00     16.48 o
   5  16   7      522.25      444.01     15.32 o
  -1  17   7        9.65        6.87     14.58 o
   0  17   7      158.44      184.02     19.84 o
   1  17   7       20.13       19.55     14.19 o
   2  17   7        1.03       -3.95     16.43 o
   3  17   7       19.18       15.94     17.94 o
   4  17   7       31.86       35.88     18.28 o
  -2 -15   8       53.27       80.58     18.13 o
  -1 -15   8       19.68       23.30     14.77 o
   0 -15   8       84.95       96.42     18.82 o
  -4 -14   8       59.25       58.45     18.82 o
  -3 -14   8       11.22       16.67     15.79 o
  -2 -14   8       32.00       51.33     16.57 o
  -1 -14   8        0.69        5.41     13.89 o
   0 -14   8        4.04       -2.10     14.14 o
   1 -14   8        5.04       -4.48     15.06 o
  -5 -13   8       51.39       27.64     16.82 o
  -4 -13   8      241.55      242.03     23.11 o
  -3 -13   8      138.91      151.51     18.96 o
  -2 -13   8      276.60      241.44     17.94 o
  -1 -13   8       95.45      110.76     11.30 o
   0 -13   8       64.77       85.50     16.67 o
   1 -13   8       17.54        5.31     15.11 o
   2 -13   8        1.05       -5.80     15.31 o
   3 -13   8        0.03      -11.13     11.13 o
  -5 -12   8      118.16      115.31     14.45 o
  -4 -12   8        4.58       13.41     14.09 o
  -3 -12   8       13.49       36.36     10.89 o
  -2 -12   8        3.72        0.77      9.56 o
  -1 -12   8      139.39      170.76     10.56 o
   0 -12   8       17.80       17.54     10.30 o
   1 -12   8       16.70        4.14     10.42 o
   2 -12   8      116.16      128.86     20.94 o
   3 -12   8        5.28        3.77     11.54 o
  -6 -11   8      115.72      145.45     15.20 o
  -5 -11   8      210.91      253.07     11.99 o
  -4 -11   8       43.55       42.66      7.01 o
  -3 -11   8      223.37      215.23     18.41 o
  -2 -11   8      243.67      243.64      8.37 o
  -1 -11   8        2.10       -1.77      6.50 o
   0 -11   8       77.84       80.98      9.19 o
   1 -11   8       10.74       10.06      9.76 o
   2 -11   8       41.30       67.78      8.53 o
   3 -11   8      152.57      199.53     23.28 o
   4 -11   8       11.31       10.01     11.55 o
  -6 -10   8       94.44      103.13     13.35 o
  -5 -10   8        4.77        0.31      6.70 o
  -4 -10   8        8.61       15.53      6.40 o
  -3 -10   8      331.03      319.80      8.79 o
  -2 -10   8      510.50      483.10     20.09 o
  -1 -10   8       31.33       23.83      5.92 o
   0 -10   8      124.18      146.11     11.27 o
   1 -10   8      510.95      439.70     20.83 o
   2 -10   8        6.67       20.60      6.91 o
   3 -10   8       69.46       75.52     10.14 o
   4 -10   8        0.35       -1.10      9.69 o
   5 -10   8        7.64       -8.63     14.58 o
  -7  -9   8       95.68      112.41     19.40 o
  -6  -9   8       21.43       31.07     10.15 o
  -5  -9   8       10.64        9.40      5.85 o
  -4  -9   8      768.03      699.98     11.38 o
  -3  -9   8       75.12       95.22      6.03 o
  -2  -9   8      200.32      194.23      8.50 o
  -1  -9   8       95.80      114.80      6.89 o
   0  -9   8      224.94      173.82     14.51 o
   1  -9   8        1.09       -4.35      5.92 o
   2  -9   8       92.53      120.20      8.47 o
   3  -9   8       19.86       16.90      7.74 o
   4  -9   8      118.34      134.48     11.22 o
   5  -9   8       11.14        3.30     14.58 o
  -7  -8   8       44.58       58.94     10.39 o
  -6  -8   8       15.52       21.63      9.46 o
  -5  -8   8       82.63       86.06      7.20 o
  -4  -8   8      499.44      497.15      9.30 o
  -3  -8   8       24.69       28.14      4.45 o
  -2  -8   8      214.19      206.74      5.12 o
  -1  -8   8     1429.96     1260.83     17.34 o
   0  -8   8      253.62      242.83      6.27 o
   1  -8   8       15.73       20.06      5.50 o
   2  -8   8      239.30      218.57      7.97 o
   3  -8   8       12.84        1.48      8.38 o
   4  -8   8       43.46       37.88      8.58 o
   5  -8   8        0.04       -8.50      8.50 o
   6  -8   8       62.01       36.32     15.31 o
  -7  -7   8       26.73       25.13      9.32 o
  -6  -7   8       28.14       21.87      9.56 o
  -5  -7   8      288.37      261.67      8.90 o
  -4  -7   8       30.98       43.11      5.31 o
  -3  -7   8       43.60       58.57      4.76 o
  -2  -7   8      237.13      215.00      4.99 o
  -1  -7   8      344.91      332.97      6.57 o
   0  -7   8      152.11      148.60      6.83 o
   1  -7   8        5.85        1.79      4.47 o
   2  -7   8       12.69       18.86      4.69 o
   3  -7   8      194.34      206.83     16.93 o
   4  -7   8       63.39       74.50      8.84 o
   5  -7   8       21.01       28.52      8.31 o
   6  -7   8       45.04       43.38      9.68 o
  -7  -6   8      110.96      105.08     16.60 o
  -6  -6   8      160.66      187.37     12.76 o
  -5  -6   8      240.31      199.25      8.92 o
  -4  -6   8      237.75      216.39      6.62 o
  -3  -6   8      966.54      923.38     11.57 o
  -2  -6   8     3791.31     3583.11     27.55 o
  -1  -6   8       65.86       97.60      4.14 o
   0  -6   8      619.59      588.83      7.21 o
   1  -6   8       87.79      120.67      6.51 o
   2  -6   8       43.09       56.00      7.29 o
   3  -6   8      563.03      516.56     12.54 o
   4  -6   8       42.48       49.31      7.45 o
   5  -6   8       21.31       27.02      7.67 o
   6  -6   8        0.15       -6.49      8.82 o
  -8  -5   8        3.53       16.77     12.58 o
  -7  -5   8      128.74      165.05     22.76 o
  -6  -5   8       62.39       77.36      9.95 o
  -5  -5   8       52.40       52.19      7.29 o
  -4  -5   8      475.51      437.16     13.49 o
  -3  -5   8      261.60      258.87      5.65 o
  -2  -5   8       99.79      121.55      5.61 o
  -1  -5   8      707.51      693.07      7.29 o
   0  -5   8       10.79       10.67      2.55 o
   1  -5   8     1149.54     1066.06     12.37 o
   2  -5   8       70.40       91.28      6.69 o
   3  -5   8      387.33      380.98     10.32 o
   4  -5   8      446.61      417.20     11.19 o
   5  -5   8       44.50       41.89      7.48 o
   6  -5   8       12.77        7.55      7.41 o
   7  -5   8       18.96       14.14     11.65 o
  -8  -4   8       24.82       34.07     12.82 o
  -7  -4   8       25.98       14.65      8.11 o
  -6  -4   8      361.74      314.10     10.48 o
  -5  -4   8       53.82       69.13      7.37 o
  -4  -4   8      437.47      408.74      7.79 o
  -3  -4   8     1931.19     1857.46     18.03 o
  -2  -4   8       59.02       79.69      3.68 o
  -1  -4   8     1805.83     1863.84     14.50 o
   0  -4   8     1187.45     1229.53     10.04 o
   1  -4   8       10.98       18.88      3.15 o
   2  -4   8       16.72       27.50      4.92 o
   3  -4   8      171.69      169.94      6.82 o
   4  -4   8       12.03       18.66      5.55 o
   5  -4   8        5.47       11.75      6.15 o
   6  -4   8       37.80       37.63      7.58 o
   7  -4   8       56.98       65.02      9.50 o
  -8  -3   8        0.94      -10.72     10.72 o
  -7  -3   8        3.06       -1.08      7.37 o
  -6  -3   8       77.73      104.05      8.52 o
  -5  -3   8       70.12       87.82      7.32 o
  -4  -3   8      462.99      459.01      7.91 o
  -3  -3   8        2.63        3.97      2.93 o
  -2  -3   8        4.25        7.55      2.41 o
  -1  -3   8     1717.90     1709.60     16.21 o
   0  -3   8     1608.21     1546.06     13.62 o
   1  -3   8        0.58        2.29      1.93 o
   2  -3   8      536.38      462.43     11.55 o
   3  -3   8      147.75      152.13      8.24 o
   4  -3   8        1.39       -0.09      4.40 o
   5  -3   8        4.03        6.24      5.48 o
   6  -3   8        8.23        8.44      6.57 o
   7  -3   8       21.71       26.96     10.19 o
  -8  -2   8       12.92       14.67     11.26 o
  -7  -2   8        2.29        5.51      7.53 o
  -6  -2   8       23.18       37.03      6.90 o
  -5  -2   8      245.81      213.46      8.40 o
  -4  -2   8       90.70      106.68      5.38 o
  -3  -2   8        8.78        5.34      2.91 o
  -2  -2   8     1919.57     1865.35     18.45 o
  -1  -2   8      284.31      251.56      4.33 o
   0  -2   8       33.16       47.28      2.38 o
   1  -2   8       30.23       46.86      3.91 o
   2  -2   8      355.21      357.70      8.19 o
   3  -2   8      562.33      538.46     10.59 o
   4  -2   8      199.34      162.58      6.52 o
   5  -2   8      128.07      131.11     14.31 o
   6  -2   8      190.44      182.68      7.91 o
   7  -2   8        4.80        1.16      6.50 o
  -8  -1   8        5.25        1.41     10.38 o
  -7  -1   8        0.83        0.52      7.19 o
  -6  -1   8        0.82       -2.57      5.68 o
  -5  -1   8      111.28      116.81      7.47 o
  -4  -1   8      152.44      154.10      7.35 o
  -3  -1   8      469.73      515.11      7.88 o
  -2  -1   8     1372.04     1302.48     14.63 o
  -1  -1   8     1081.82     1113.20     10.75 o
   0  -1   8        1.55        3.76      1.92 o
   1  -1   8     7681.85     8135.71     78.90 o
   2  -1   8     1330.73     1294.87     25.54 o
   3  -1   8      180.26      197.11      4.79 o
   4  -1   8      660.61      585.92     11.21 o
   5  -1   8       89.70      138.39      8.23 o
   6  -1   8      135.66      134.39      8.34 o
   7  -1   8       35.74       37.95      8.20 o
   8  -1   8       27.84       24.42     11.55 o
  -8   0   8        1.10        7.65     10.33 o
  -7   0   8       48.15       58.88      8.84 o
  -6   0   8      131.10      140.76      8.70 o
  -5   0   8       31.75       32.83      6.25 o
  -4   0   8      527.16      495.69     12.35 o
  -3   0   8      264.52      222.30      4.60 o
  -2   0   8       91.62       89.52      2.96 o
  -1   0   8      305.73      302.15      5.13 o
   0   0   8      337.81      353.36      4.87 o
   1   0   8     1422.59     1467.86     16.54 o
   2   0   8      655.83      713.55     15.71 o
   3   0   8        1.78        2.00      1.94 o
   4   0   8      318.43      294.76      8.07 o
   5   0   8      560.04      486.80     10.08 o
   6   0   8      137.28      144.24      8.06 o
   7   0   8      128.95      130.44      8.32 o
   8   0   8        0.29      -10.38     10.38 o
  -8   1   8        0.02        7.21     10.38 o
  -7   1   8        2.73       -6.85      6.85 o
  -6   1   8        0.47       -2.08      6.39 o
  -5   1   8       25.24       37.03      9.90 o
  -4   1   8      150.69      143.60      7.08 o
  -3   1   8     1173.60     1045.16     19.21 o
  -2   1   8       86.11       87.17      2.91 o
  -1   1   8       99.76       84.81      2.39 o
   0   1   8     4534.06     4591.51     37.87 o
   1   1   8      759.54      786.14      8.78 o
   2   1   8      476.43      513.38      7.65 o
   3   1   8      857.81      895.00      9.51 o
   4   1   8      493.39      468.02     11.21 o
   5   1   8        5.80       10.62      4.15 o
   6   1   8       44.21       56.63      5.58 o
   7   1   8       67.35       92.91      7.89 o
   8   1   8        6.63       -1.46      9.99 o
  -8   2   8       28.31       32.56     11.36 o
  -7   2   8        1.63       -0.74      7.39 o
  -6   2   8       17.98       24.17      6.99 o
  -5   2   8       40.89       47.64      6.68 o
  -4   2   8      109.42      110.89      6.78 o
  -3   2   8       64.96       79.58      6.10 o
  -2   2   8        2.59        1.13      3.57 o
  -1   2   8      427.57      430.89      3.89 o
   0   2   8     1810.69     1890.08     15.88 o
   1   2   8      604.48      557.58      6.85 o
   2   2   8      660.72      718.48      8.65 o
   3   2   8     1540.14     1540.95     16.22 o
   4   2   8      844.73      741.50      9.26 o
   5   2   8      346.00      306.43      6.74 o
   6   2   8       89.13      105.00      5.97 o
   7   2   8       22.71       29.59      6.84 o
   8   2   8       28.51       36.32     10.68 o
  -7   3   8       16.43        5.68      7.49 o
  -6   3   8        8.98        9.54      6.60 o
  -5   3   8      262.75      207.36     13.62 o
  -4   3   8      129.25      108.58      6.61 o
  -3   3   8        0.19        1.23      3.65 o
  -2   3   8     1961.84     1842.07     23.08 o
  -1   3   8      999.69      979.23      8.54 o
   0   3   8      629.12      739.65      6.67 o
   1   3   8       99.45       85.29      1.98 o
   2   3   8     1276.49     1295.50     11.17 o
   3   3   8      528.84      560.64      6.85 o
   4   3   8      294.19      292.06      5.22 o
   5   3   8      443.55      404.95      7.04 o
   6   3   8      103.93      122.20      6.16 o
   7   3   8       29.43       35.55      6.68 o
   8   3   8       18.06       17.60      9.99 o
  -7   4   8       40.02       41.45      8.58 o
  -6   4   8        0.38       -6.32      6.32 o
  -5   4   8      125.57      128.77      8.80 o
  -4   4   8       23.09       24.62      5.58 o
  -3   4   8        1.17       -2.84      3.74 o
  -2   4   8       13.40       18.24      3.59 o
  -1   4   8     1191.67     1154.76      9.12 o
   0   4   8     2727.96     2958.98     22.19 o
   1   4   8     4947.81     5291.87     32.17 o
   2   4   8     4840.63     5017.82     36.74 o
   3   4   8       25.08       20.49      2.67 o
   4   4   8       46.53       44.75      3.40 o
   5   4   8     1424.18     1274.82     14.28 o
   6   4   8        3.25        6.20      4.29 o
   7   4   8       76.33       96.93      6.41 o
   8   4   8       35.72       32.32     10.68 o
  -7   5   8        3.29       -8.58      8.58 o
  -6   5   8       22.24       11.49      7.31 o
  -5   5   8       93.85       93.36      8.41 o
  -4   5   8       18.41       19.26      5.84 o
  -3   5   8      633.45      574.72     16.06 o
  -2   5   8      869.52      846.89     14.59 o
  -1   5   8      585.88      624.05      5.89 o
   0   5   8     1824.26     1804.53     14.57 o
   1   5   8     2105.98     2223.12     17.14 o
   2   5   8       22.50       36.35      2.35 o
   3   5   8      222.98      231.17      4.66 o
   4   5   8      352.10      318.86      5.73 o
   5   5   8       15.07       24.83      3.82 o
   6   5   8       37.57       47.16      4.74 o
   7   5   8        7.68       12.74      5.08 o
   8   5   8       24.55       29.10     10.68 o
  -7   6   8        4.54       -0.15     11.50 o
  -6   6   8       23.63       40.50     11.65 o
  -5   6   8        2.05       -3.18      6.24 o
  -4   6   8       23.54       28.36      6.51 o
  -3   6   8        1.82        7.21      5.17 o
  -2   6   8       20.77       22.47      3.80 o
  -1   6   8       72.21       90.11      6.67 o
   0   6   8     2656.26     2696.11     20.92 o
   1   6   8     1825.82     1820.08     14.16 o
   2   6   8       58.97       80.12      3.37 o
   3   6   8     1607.70     1590.06     15.17 o
   4   6   8      714.52      712.07      9.08 o
   5   6   8        6.66        6.60      3.67 o
   6   6   8       85.87      107.10      5.87 o
   7   6   8       49.14       73.91      7.88 o
   8   6   8       40.68       49.87      7.84 o
  -7   7   8        1.73       13.45     12.28 o
  -6   7   8       11.54       10.07      7.95 o
  -5   7   8       18.63       16.76      7.27 o
  -4   7   8        8.16        5.86      6.25 o
  -3   7   8        2.02       -2.01      5.41 o
  -2   7   8       42.01       46.86      4.99 o
  -1   7   8     1237.70     1197.22     11.31 o
   0   7   8      233.28      216.91      3.90 o
   1   7   8      286.97      313.49      4.32 o
   2   7   8      336.33      351.37      5.42 o
   3   7   8     2153.48     2087.57     20.71 o
   4   7   8      245.94      228.54      8.51 o
   5   7   8        2.03        3.06      4.03 o
   6   7   8      327.88      332.50      8.16 o
   7   7   8      489.20      481.13     12.25 o
   8   7   8       30.38       30.41      8.21 o
  -6   8   8       15.16       25.18     20.45 o
  -5   8   8       22.62       36.01      8.77 o
  -4   8   8        0.09       -6.39      6.39 o
  -3   8   8       20.47       30.87      7.11 o
  -2   8   8      469.09      426.61     16.39 o
  -1   8   8      328.52      307.90      5.27 o
   0   8   8     1277.76     1247.18     15.50 o
   1   8   8      922.70      899.47      9.21 o
   2   8   8     3176.18     3101.55     24.04 o
   3   8   8       16.62       20.54      3.31 o
   4   8   8        6.05        6.70      3.73 o
   5   8   8      389.32      351.72      8.09 o
   6   8   8      162.11      175.49      9.21 o
   7   8   8        5.05       16.80      7.66 o
   8   8   8      117.51      150.48     16.09 o
  -6   9   8        1.08        6.12      8.85 o
  -5   9   8        3.03       -2.21      8.22 o
  -4   9   8       74.63       75.13     12.63 o
  -3   9   8        9.90       -2.56      6.44 o
  -2   9   8       47.45       69.13      6.46 o
  -1   9   8      265.55      242.88      6.63 o
   0   9   8       13.39       20.09      3.40 o
   1   9   8       41.83       49.68      3.43 o
   2   9   8      557.85      505.40      6.66 o
   3   9   8     1163.20     1132.33     12.27 o
   4   9   8      510.16      436.32      8.05 o
   5   9   8      924.60      871.46     13.55 o
   6   9   8      484.15      439.19      9.86 o
   7   9   8       16.72       22.08      8.12 o
   8   9   8      239.85      218.05     15.70 o
  -6  10   8        0.75        0.54     12.87 o
  -5  10   8        0.39        4.99      9.36 o
  -4  10   8        0.72       -2.14      8.38 o
  -3  10   8      259.92      225.76     11.30 o
  -2  10   8      133.39      169.12     10.86 o
  -1  10   8        8.72        8.29      5.02 o
   0  10   8      274.71      240.09      6.09 o
   1  10   8      745.08      718.28     10.50 o
   2  10   8       57.00       57.12      3.78 o
   3  10   8      471.87      412.11      7.14 o
   4  10   8      338.98      323.94      7.31 o
   5  10   8      177.09      198.13      7.51 o
   6  10   8        8.49        6.57      6.64 o
   7  10   8        1.70       -2.88     10.97 o
  -5  11   8       18.86        3.19     13.33 o
  -4  11   8        4.99       -2.03     14.01 o
  -3  11   8       24.03       23.93      9.03 o
  -2  11   8       25.20       21.05      6.48 o
  -1  11   8        3.02       -1.49      4.35 o
   0  11   8       66.85       95.30      7.30 o
   1  11   8      961.46      894.99     12.47 o
   2  11   8        1.98        3.67      3.24 o
   3  11   8      372.96      331.62      7.44 o
   4  11   8     1226.73     1105.44     16.90 o
   5  11   8      290.07      257.63      8.17 o
   6  11   8       49.27       44.95     10.28 o
   7  11   8      203.79      252.95     21.89 o
  -5  12   8       35.97       11.41     14.72 o
  -4  12   8        6.64       12.75     10.04 o
  -3  12   8       61.84       72.18     11.41 o
  -2  12   8      150.52      170.35     10.26 o
  -1  12   8      280.48      267.48     11.62 o
   0  12   8      102.57      135.60      8.48 o
   1  12   8      178.45      177.48     10.84 o
   2  12   8       50.16       53.68      6.04 o
   3  12   8      181.80      200.35      7.06 o
   4  12   8      197.04      200.92      7.07 o
   5  12   8       90.03      112.95      8.54 o
   6  12   8        5.43       27.25     13.16 o
   7  12   8      163.82      191.77     21.11 o
  -4  13   8        0.23       -4.58     10.33 o
  -3  13   8        3.36        6.61     11.28 o
  -2  13   8       53.69       75.20      9.27 o
  -1  13   8      104.22      103.39     13.94 o
   0  13   8       80.90       99.49      8.26 o
   1  13   8        0.70        8.27      5.66 o
   2  13   8      453.36      404.57      8.68 o
   3  13   8      903.72      842.11     12.79 o
   4  13   8        6.20        4.51      5.30 o
   5  13   8       85.36       75.16     11.89 o
   6  13   8      316.29      292.09     19.94 o
   7  13   8       44.60       69.12     17.11 o
  -4  14   8        3.38      -14.72     14.72 o
  -3  14   8        5.01       -3.84      8.44 o
  -2  14   8      184.26      191.72     25.52 o
  -1  14   8      150.44      146.05     17.01 o
   0  14   8       75.44       73.02     13.55 o
   1  14   8       59.00       85.37      7.68 o
   2  14   8      100.59      106.50      8.55 o
   3  14   8        4.48       10.85      7.46 o
   4  14   8       16.60       22.28      7.00 o
   5  14   8      167.78      178.66     15.75 o
   6  14   8      261.42      229.31     19.26 o
  -3  15   8        0.44        8.39     11.24 o
  -2  15   8       12.15       16.09     13.26 o
  -1  15   8       55.42       52.84     15.21 o
   0  15   8       56.86       48.02     13.70 o
   1  15   8      410.81      404.64     12.16 o
   2  15   8       14.16       24.76      8.60 o
   3  15   8       64.24       72.34     15.67 o
   4  15   8      207.42      232.82     22.76 o
   5  15   8      129.88      150.70     12.50 o
   6  15   8       70.02       83.89     19.60 o
  -2  16   8        0.48       -7.75     14.28 o
  -1  16   8       61.97       37.54     15.21 o
   0  16   8       25.34       16.33     13.36 o
   1  16   8       43.68       59.55     11.00 o
   2  16   8       41.70       52.31     17.16 o
   3  16   8        5.58        2.73     16.38 o
   4  16   8      330.57      301.65     23.15 o
   5  16   8      143.56      177.92     16.49 o
  -1  17   8       33.38       40.31     16.43 o
   0  17   8       12.58       28.22     14.97 o
   1  17   8        2.10       -2.63     12.97 o
   2  17   8      195.66      213.27     22.18 o
   3  17   8       95.77      121.77     20.67 o
   4  17   8        3.84        3.02     17.84 o
  -3 -14   9       10.27        6.82     16.33 o
  -2 -14   9       44.04       27.79     16.43 o
  -1 -14   9        0.79      -13.26     13.45 o
   0 -14   9        0.42       -4.09     14.58 o
   1 -14   9        3.15       -1.61     16.57 o
  -4 -13   9      125.00      131.71     20.04 o
  -3 -13   9       53.43       38.12     16.28 o
  -2 -13   9      184.28      222.77     20.91 o
  -1 -13   9      147.90      168.84     14.01 o
   0 -13   9      160.09      160.33     19.16 o
   1 -13   9      140.94      133.66     19.89 o
   2 -13   9        0.21        2.05     15.89 o
  -5 -12   9        5.53        9.94     11.35 o
  -4 -12   9      126.44      133.96     18.52 o
  -3 -12   9      103.60      100.32     17.11 o
  -2 -12   9       14.10        9.20      9.85 o
  -1 -12   9        1.20       -1.13      7.40 o
   0 -12   9        6.19       20.25     10.60 o
   1 -12   9       76.90       63.96     16.33 o
   2 -12   9       58.81       71.42     24.15 o
   3 -12   9        1.37        6.96      9.48 o
  -6 -11   9       55.62       62.69     19.69 o
  -5 -11   9       17.61       15.49      8.83 o
  -4 -11   9       97.76       89.34     10.29 o
  -3 -11   9      284.43      252.43     11.21 o
  -2 -11   9        0.61       -0.32      5.70 o
  -1 -11   9      408.77      340.52      9.91 o
   0 -11   9       82.81       96.25     11.82 o
   1 -11   9       14.24       13.13      9.84 o
   2 -11   9       16.32       13.98      8.20 o
   3 -11   9       67.62       88.21     13.84 o
   4 -11   9        5.76        4.58     16.14 o
  -6 -10   9        4.16       -9.86      9.86 o
  -5 -10   9        2.48       13.16     10.01 o
  -4 -10   9      162.86      205.24      8.61 o
  -3 -10   9       16.80       24.18      7.91 o
  -2 -10   9        2.87        6.36      5.46 o
  -1 -10   9        3.81       -1.12      5.59 o
   0 -10   9      332.64      324.07     15.55 o
   1 -10   9       79.68       70.27     11.38 o
   2 -10   9       17.60       20.25      7.16 o
   3 -10   9      184.34      223.68     13.57 o
   4 -10   9       43.11       30.07     11.37 o
   5 -10   9       44.54       22.76     16.72 o
  -7  -9   9       79.87       52.65     17.26 o
  -6  -9   9        8.64        8.95      9.86 o
  -5  -9   9      406.66      343.95     15.27 o
  -4  -9   9      361.79      314.58      8.13 o
  -3  -9   9       91.83      100.00      6.09 o
  -2  -9   9     1013.14      921.51     17.90 o
  -1  -9   9       76.41       90.89      6.95 o
   0  -9   9      127.34      167.42      7.95 o
   1  -9   9       13.26        6.91      6.64 o
   2  -9   9       13.44        5.77      6.49 o
   3  -9   9       25.48       29.30      8.43 o
   4  -9   9        0.15       -0.50      9.71 o
   5  -9   9       64.42       71.80     11.95 o
  -7  -8   9        6.26       -5.95     13.84 o
  -6  -8   9        3.81        4.43      9.44 o
  -5  -8   9       32.04       32.51      9.76 o
  -4  -8   9        4.23        1.05      4.61 o
  -3  -8   9       78.35       83.10      5.69 o
  -2  -8   9       23.75       26.28      4.50 o
  -1  -8   9      375.55      348.02      8.63 o
   0  -8   9      356.11      313.53      8.25 o
   1  -8   9      182.29      190.96     10.86 o
   2  -8   9      407.26      415.03     10.45 o
   3  -8   9        7.35        2.54      7.06 o
   4  -8   9        9.43        0.75      7.56 o
   5  -8   9       76.83       72.48     11.63 o
   6  -8   9        7.17       11.36     14.43 o
  -7  -7   9        7.56       15.17     12.58 o
  -6  -7   9      325.71      294.07     13.94 o
  -5  -7   9       17.78       34.98      7.91 o
  -4  -7   9      278.48      257.87      7.58 o
  -3  -7   9      436.07      414.31      7.95 o
  -2  -7   9      500.21      452.25      7.07 o
  -1  -7   9        0.14        0.55      3.46 o
   0  -7   9      378.29      374.23      6.65 o
   1  -7   9      106.96      126.86      9.53 o
   2  -7   9        5.58        4.52      4.64 o
   3  -7   9        6.48        3.68      6.64 o
   4  -7   9       10.48       10.01      7.12 o
   5  -7   9        1.68       -3.45      7.84 o
   6  -7   9       47.85       45.09     15.45 o
  -7  -6   9       34.97       36.71     10.61 o
  -6  -6   9       15.32       20.20      8.74 o
  -5  -6   9        6.38       17.13      6.93 o
  -4  -6   9       26.72       29.38      5.03 o
  -3  -6   9     1146.13     1048.71     12.76 o
  -2  -6   9       24.58       31.73      3.40 o
  -1  -6   9        6.26        4.20      3.01 o
   0  -6   9     1511.61     1457.35     14.46 o
   1  -6   9       42.76       57.07      4.84 o
   2  -6   9      130.31      164.16      7.69 o
   3  -6   9      238.38      219.15      9.17 o
   4  -6   9       20.74       16.45      6.95 o
   5  -6   9        4.81       -0.97      7.37 o
   6  -6   9        1.33       -2.40     11.04 o
  -7  -5   9       17.62       18.84      9.16 o
  -6  -5   9        9.75       21.44      9.16 o
  -5  -5   9      204.61      200.19     20.75 o
  -4  -5   9      295.86      281.37      7.13 o
  -3  -5   9       10.90        9.08      3.45 o
  -2  -5   9       34.03       53.38      3.34 o
  -1  -5   9      395.40      391.78      5.76 o
   0  -5   9       20.98       15.02      3.26 o
   1  -5   9      535.30      495.04      8.62 o
   2  -5   9      613.79      582.01     10.58 o
   3  -5   9      698.43      648.67     14.01 o
   4  -5   9        8.55        4.07      5.92 o
   5  -5   9       30.77       36.32      7.57 o
   6  -5   9       21.32        8.55      8.68 o
   7  -5   9       44.03       55.67     13.89 o
  -8  -4   9        4.57        3.90     13.41 o
  -7  -4   9        5.96        3.26      7.94 o
  -6  -4   9        0.50        3.63      6.78 o
  -5  -4   9      186.38      186.29     19.97 o
  -4  -4   9      249.63      237.22      7.82 o
  -3  -4   9      225.81      233.81      5.39 o
  -2  -4   9      846.85      806.00      8.34 o
  -1  -4   9     1373.29     1252.10     10.81 o
   0  -4   9      344.98      379.76      4.90 o
   1  -4   9     3164.11     2841.55     41.40 o
   2  -4   9      663.41      692.90     12.80 o
   3  -4   9        7.22        4.84      4.92 o
   4  -4   9       15.87       11.40      5.85 o
   5  -4   9        0.29        5.76      6.32 o
   6  -4   9       23.47       23.05      7.56 o
   7  -4   9        0.83        3.52      8.21 o
  -8  -3   9        1.15       -1.02     11.65 o
  -7  -3   9       33.82       26.94      8.29 o
  -6  -3   9      307.15      254.04     10.05 o
  -5  -3   9        2.79       -1.57      5.56 o
  -4  -3   9       22.87       24.07      5.42 o
  -3  -3   9       46.06       52.34      3.75 o
  -2  -3   9      108.13      124.12      4.40 o
  -1  -3   9      960.08      994.49      8.90 o
   0  -3   9       26.91       32.03      2.42 o
   1  -3   9      411.24      405.19      5.71 o
   2  -3   9     1161.06     1090.65     20.20 o
   3  -3   9      117.74      123.10      6.74 o
   4  -3   9       91.64      110.06      7.35 o
   5  -3   9      126.44      146.66     11.99 o
   6  -3   9       38.19       38.69      7.48 o
   7  -3   9        7.56       13.64      8.01 o
  -8  -2   9        0.02        4.58     11.46 o
  -7  -2   9       34.69       40.38     12.75 o
  -6  -2   9       55.90       51.84      7.65 o
  -5  -2   9      103.30      132.67      8.48 o
  -4  -2   9       35.56       34.05      5.60 o
  -3  -2   9      915.42      873.30     12.04 o
  -2  -2   9     2040.34     1972.86     19.67 o
  -1  -2   9      466.37      444.42      5.68 o
   0  -2   9     1350.48     1306.27     16.63 o
   1  -2   9      492.07      463.08      7.16 o
   2  -2   9       46.47       64.98      5.08 o
   3  -2   9        9.98       21.01      4.44 o
   4  -2   9        2.63       -0.03      4.52 o
   5  -2   9       32.18       32.62      5.89 o
   6  -2   9        1.47        4.05      6.05 o
   7  -2   9        7.77        5.82      8.60 o
  -8  -1   9       24.83       23.30     12.24 o
  -7  -1   9        0.59        8.23      8.04 o
  -6  -1   9        7.05       11.45      8.83 o
  -5  -1   9       55.25       52.87      6.40 o
  -4  -1   9       64.72       82.39      7.46 o
  -3  -1   9      303.29      310.97      7.49 o
  -2  -1   9      126.12      134.07      3.57 o
  -1  -1   9       75.11       87.82      4.77 o
   0  -1   9     1900.23     1925.48     19.97 o
   1  -1   9     1828.27     1836.11     16.21 o
   2  -1   9      779.52      829.58     13.79 o
   3  -1   9     1844.18     1751.46     24.16 o
   4  -1   9      495.67      436.50      9.78 o
   5  -1   9       10.16        1.79      4.89 o
   6  -1   9       26.13       15.33      7.68 o
   7  -1   9       26.64       28.88     10.98 o
  -8   0   9        2.26        7.46     11.36 o
  -7   0   9       63.42       45.28      8.80 o
  -6   0   9       30.65       37.76      7.07 o
  -5   0   9      121.60      144.42      9.46 o
  -4   0   9      544.05      498.56     13.03 o
  -3   0   9      191.48      191.02      5.57 o
  -2   0   9      452.07      479.81      6.11 o
  -1   0   9     2722.93     2777.92     23.66 o
   0   0   9      900.86      885.35      9.41 o
   1   0   9       13.65       26.95      6.86 o
   2   0   9      144.52      142.90      3.89 o
   3   0   9       24.69       29.20      4.34 o
   4   0   9      128.26      115.20      7.94 o
   5   0   9      153.52      140.19      9.36 o
   6   0   9        4.38        6.64      4.94 o
   7   0   9       32.17       31.51      8.03 o
   8   0   9        9.77       13.89     11.26 o
  -8   1   9        3.89       -9.99      9.99 o
  -7   1   9       13.86        0.48      7.65 o
  -6   1   9        3.11        4.62      6.84 o
  -5   1   9        6.60       -1.67      6.46 o
  -4   1   9      102.94      125.59     15.77 o
  -3   1   9      263.58      242.77      8.51 o
  -2   1   9      281.24      324.28      6.66 o
  -1   1   9     3268.92     3244.46     25.75 o
   0   1   9     1294.43     1293.37     12.54 o
   1   1   9      169.93      188.87      3.31 o
   2   1   9     2705.29     2559.65     27.26 o
   3   1   9     1097.06      990.26     14.52 o
   4   1   9       42.01       55.51      5.87 o
   5   1   9      205.40      183.85      6.28 o
   6   1   9       67.82       76.22      5.94 o
   7   1   9       45.55       47.17      8.11 o
   8   1   9        0.35       -0.73     10.63 o
  -7   2   9        0.37       -2.84     11.33 o
  -6   2   9       51.78       47.62     10.16 o
  -5   2   9      119.21      141.26     16.50 o
  -4   2   9        0.44        1.21      4.81 o
  -3   2   9      177.97      181.70      7.46 o
  -2   2   9     1108.13     1083.21     17.31 o
  -1   2   9      151.34      133.35      2.63 o
   0   2   9        9.04       12.55      1.85 o
   1   2   9      650.17      610.36      6.01 o
   2   2   9     1056.57     1122.00     12.58 o
   3   2   9      138.20      126.55      3.68 o
   4   2   9       68.02       85.54      5.09 o
   5   2   9      334.31      310.29      7.02 o
   6   2   9       90.75      119.77     10.63 o
   7   2   9        7.76        3.67      7.49 o
   8   2   9       25.26       22.76     11.02 o
  -7   3   9       45.06       52.09      8.91 o
  -6   3   9        3.95        3.40      9.51 o
  -5   3   9        7.68       12.77      6.10 o
  -4   3   9      120.88      140.48      8.59 o
  -3   3   9      597.90      565.18     13.35 o
  -2   3   9      693.50      637.86      9.18 o
  -1   3   9      811.85      816.33      7.39 o
   0   3   9     1275.18     1295.01     10.15 o
   1   3   9     4304.04     4457.81     28.76 o
   2   3   9      133.20      108.87      2.71 o
   3   3   9      633.84      571.64      7.06 o
   4   3   9     1356.79     1298.13     13.97 o
   5   3   9        4.87        6.98      3.89 o
   6   3   9        8.23       10.69      4.58 o
   7   3   9       12.95       18.38      6.00 o
   8   3   9        0.67       -8.48      9.85 o
  -7   4   9       96.56       86.93     10.16 o
  -6   4   9        8.04        7.49      6.98 o
  -5   4   9      158.14      141.49      8.64 o
  -4   4   9      205.55      181.48      8.32 o
  -3   4   9        5.48        8.10      4.76 o
  -2   4   9      136.43      134.07      4.58 o
  -1   4   9        2.42        2.93      1.32 o
   0   4   9     1128.33     1219.23     10.61 o
   1   4   9      895.30      882.37      8.43 o
   2   4   9      197.10      236.86      4.01 o
   3   4   9     1592.31     1618.00     15.01 o
   4   4   9      295.34      284.34      6.25 o
   5   4   9      177.30      195.73      5.78 o
   6   4   9        9.81       21.66      4.71 o
   7   4   9      250.97      245.97     12.82 o
   8   4   9       38.93       49.72     11.75 o
  -7   5   9      106.93      114.94     11.01 o
  -6   5   9        0.44        4.41      7.28 o
  -5   5   9        0.27        4.34      6.36 o
  -4   5   9       25.89       23.29      6.11 o
  -3   5   9      349.41      323.44     11.46 o
  -2   5   9      294.73      291.18      6.71 o
  -1   5   9     2354.72     2325.45     19.62 o
   0   5   9     2078.37     2174.05     17.24 o
   1   5   9        6.12        7.02      1.93 o
   2   5   9      766.77      762.95      7.51 o
   3   5   9      526.22      501.02      6.92 o
   4   5   9       12.06       12.90      3.10 o
   5   5   9       31.28       37.44      4.15 o
   6   5   9      109.05      118.64      6.55 o
   7   5   9       48.44       67.58      6.87 o
   8   5   9        2.34       -6.43     10.19 o
  -7   6   9        1.11       12.43     12.33 o
  -6   6   9       88.99       88.42     10.13 o
  -5   6   9        1.23        6.35      7.95 o
  -4   6   9        1.17        0.56      6.05 o
  -3   6   9       19.90        7.54      5.49 o
  -2   6   9      219.52      212.23      6.06 o
  -1   6   9      365.62      365.15      4.94 o
   0   6   9      789.56      794.48      7.55 o
   1   6   9       17.45       18.19      2.06 o
   2   6   9     1515.79     1466.75     12.38 o
   3   6   9     1113.42     1104.87     11.76 o
   4   6   9       14.33        9.97      3.28 o
   5   6   9      528.82      503.67      8.50 o
   6   6   9      333.63      327.16      7.55 o
   7   6   9        3.87        0.51      5.99 o
   8   6   9        0.11        5.23      7.19 o
  -7   7   9        5.89      -11.55     11.55 o
  -6   7   9        2.09       -2.66      9.41 o
  -5   7   9       15.42       24.49      7.92 o
  -4   7   9       19.64       27.86      7.39 o
  -3   7   9       88.12      103.76     11.24 o
  -2   7   9      482.91      479.29     10.27 o
  -1   7   9      268.15      270.46      4.55 o
   0   7   9      235.15      261.33      4.33 o
   1   7   9      335.90      313.26      4.60 o
   2   7   9      248.63      260.30      4.82 o
   3   7   9      110.82      127.17      6.06 o
   4   7   9      102.97      122.58      5.57 o
   5   7   9      360.44      338.05      7.84 o
   6   7   9      385.64      343.07     10.36 o
   7   7   9      159.65      171.77     13.53 o
   8   7   9       31.36       33.78     11.60 o
  -6   8   9        8.42        1.47      8.35 o
  -5   8   9       41.58       41.33      9.25 o
  -4   8   9       45.76       58.03      8.68 o
  -3   8   9       30.77       40.49      7.53 o
  -2   8   9      325.95      287.12     10.65 o
  -1   8   9      594.02      555.35      9.04 o
   0   8   9      146.72      138.78      4.13 o
   1   8   9     1900.28     1839.31     16.86 o
   2   8   9     1614.73     1540.37     13.62 o
   3   8   9        5.52       17.69      3.16 o
   4   8   9     1981.51     1915.12     20.35 o
   5   8   9      459.65      412.75      8.91 o
   6   8   9       23.30       39.66      5.85 o
   7   8   9      140.35      172.74     11.61 o
   8   8   9       12.66        4.87     11.36 o
  -6   9   9        3.93        0.49     12.67 o
  -5   9   9        1.53       -7.75      7.98 o
  -4   9   9      245.76      220.74     11.22 o
  -3   9   9       96.52      112.21     10.36 o
  -2   9   9        0.23       -3.23      4.78 o
  -1   9   9      457.49      425.37     10.13 o
   0   9   9      455.73      443.51      6.99 o
   1   9   9      126.61      145.94      5.51 o
   2   9   9       92.44      108.87      3.99 o
   3   9   9       40.95       43.00      4.06 o
   4   9   9      515.74      452.75      9.21 o
   5   9   9      805.41      792.95     12.89 o
   6   9   9       30.68       51.55      6.18 o
   7   9   9      124.24      159.12     22.76 o
   8   9   9       72.49       82.67     15.31 o
  -6  10   9        4.34        3.61     13.26 o
  -5  10   9       12.40        6.54      8.74 o
  -4  10   9        7.67        6.15      8.79 o
  -3  10   9      142.32      138.87     11.68 o
  -2  10   9       10.90       11.73      5.72 o
  -1  10   9       87.13       91.42     10.58 o
   0  10   9      126.68      149.09      6.50 o
   1  10   9      666.37      576.25      9.27 o
   2  10   9       30.27       44.92      3.85 o
   3  10   9     2712.59     2474.39     24.49 o
   4  10   9      547.52      500.43     11.39 o
   5  10   9        9.81       15.37      5.13 o
   6  10   9      306.12      296.02     10.81 o
   7  10   9       59.56       55.21      9.70 o
  -5  11   9       55.26       33.48     10.45 o
  -4  11   9        6.64       10.26      9.43 o
  -3  11   9      128.69      153.43     15.28 o
  -2  11   9       13.60       13.39      6.32 o
  -1  11   9       69.29       84.70     13.09 o
   0  11   9        8.82       12.16      4.77 o
   1  11   9       23.62       45.38      4.93 o
   2  11   9      464.77      432.86      7.53 o
   3  11   9      553.60      513.18      9.06 o
   4  11   9      228.92      208.54      7.47 o
   5  11   9       50.34       62.13      6.11 o
   6  11   9      330.07      282.93     17.94 o
   7  11   9      145.53      190.84     20.08 o
  -5  12   9        1.60      -13.65     13.65 o
  -4  12   9        2.62        4.72      9.86 o
  -3  12   9        1.72        0.75      9.40 o
  -2  12   9      100.59      125.42      9.61 o
  -1  12   9       12.47       16.07      8.20 o
   0  12   9       46.56       63.58      8.68 o
   1  12   9      683.29      654.94     11.79 o
   2  12   9      249.59      232.12      6.69 o
   3  12   9      142.21      160.59      7.57 o
   4  12   9       13.13       12.94      5.44 o
   5  12   9      154.04      190.61     13.91 o
   6  12   9       31.37       31.30     13.60 o
   7  12   9        1.75       -5.31     12.67 o
  -4  13   9       43.63       27.80     11.28 o
  -3  13   9        3.05        3.57      7.95 o
  -2  13   9       72.80       81.75      9.08 o
  -1  13   9       47.21       47.53     12.67 o
   0  13   9        6.87       -2.11      7.75 o
   1  13   9       32.72       34.36      7.37 o
   2  13   9      866.90      814.73     12.46 o
   3  13   9       84.92      115.23     10.87 o
   4  13   9      284.10      251.18      9.13 o
   5  13   9      458.58      394.90     22.03 o
   6  13   9        2.61       -2.88     12.77 o
  -4  14   9        3.52      -13.50     13.50 o
  -3  14   9        0.68       -3.62      8.43 o
  -2  14   9        6.21        5.89     17.91 o
  -1  14   9       83.96      123.91     16.48 o
   0  14   9      256.24      257.04     16.38 o
   1  14   9       80.62       91.40     10.61 o
   2  14   9        0.59        7.16      6.36 o
   3  14   9       86.84      109.37     13.45 o
   4  14   9      166.61      184.58     11.76 o
   5  14   9       15.37       15.84     13.89 o
   6  14   9       12.58        4.63     14.04 o
  -3  15   9       55.22       45.26     12.55 o
  -2  15   9       17.69       19.30     14.38 o
  -1  15   9        1.83       -0.58     13.02 o
   0  15   9       54.05       69.07     14.23 o
   1  15   9      183.03      200.73     20.64 o
   2  15   9        0.34       -7.59      7.59 o
   3  15   9      518.20      451.73     17.55 o
   4  15   9       85.45       98.62     18.87 o
   5  15   9       34.01       58.96     12.41 o
  -2  16   9        4.17      -14.04     14.04 o
  -1  16   9       43.08       60.89     16.33 o
   0  16   9        2.46       -1.51     12.38 o
   1  16   9       16.78       19.50     10.35 o
   2  16   9       40.91       36.85     17.45 o
   3  16   9        6.62       -5.61     15.75 o
   4  16   9      339.69      309.45     23.98 o
   5  16   9        6.07       -7.05     17.21 o
  -1  17   9       22.91       22.08     15.31 o
   0  17   9        0.71       -8.53     13.06 o
   1  17   9       20.21       13.16     14.04 o
   2  17   9      174.13      219.22     23.45 o
   3  17   9      108.38      125.82     21.40 o
   4  17   9      112.56      142.49     22.96 o
  -3 -14  10      174.49      207.66     22.18 o
  -2 -14  10       18.52        8.73     15.65 o
  -1 -14  10       42.09       32.22     14.97 o
   0 -14  10       33.91       32.81     16.96 o
  -4 -13  10        2.04       13.26     16.14 o
  -3 -13  10      124.87      168.52     20.13 o
  -2 -13  10       33.67       46.50     16.14 o
  -1 -13  10       79.16      118.50     17.26 o
   0 -13  10       51.50       29.98     16.09 o
   1 -13  10      176.01      169.25     21.16 o
   2 -13  10       12.94        2.83     15.99 o
  -5 -12  10      152.67      152.10     29.10 o
  -4 -12  10      351.56      346.64     22.18 o
  -3 -12  10       19.71       15.55     14.62 o
  -2 -12  10       25.51       14.62     14.14 o
  -1 -12  10       62.16       69.02     13.31 o
   0 -12  10        6.76       10.38     14.53 o
   1 -12  10       63.53       64.00     17.01 o
   2 -12  10        3.60       -7.70     14.97 o
   3 -12  10        0.44       11.49     11.96 o
  -5 -11  10       54.87       73.01     13.10 o
  -4 -11  10       17.61       22.25     10.85 o
  -3 -11  10       96.62      117.19     17.28 o
  -2 -11  10       25.81       16.74      8.33 o
  -1 -11  10      407.65      344.28     10.24 o
   0 -11  10      249.96      221.62     14.16 o
   1 -11  10      101.83      102.13     17.43 o
   2 -11  10       67.53       48.97     12.29 o
   3 -11  10        2.90       -0.44     11.37 o
   4 -11  10        1.91      -15.31     15.31 o
  -6 -10  10      164.99      148.44     38.83 o
  -5 -10  10       11.92        0.94      8.24 o
  -4 -10  10        5.24        5.35      7.96 o
  -3 -10  10      130.29      144.29     10.30 o
  -2 -10  10       95.28      124.05      7.54 o
  -1 -10  10        2.50       -2.32      5.74 o
   0 -10  10        0.69       -7.31      8.70 o
   1 -10  10        8.47       10.87      9.68 o
   2 -10  10       40.41       46.65      8.08 o
   3 -10  10       15.13       13.25     10.83 o
   4 -10  10        3.06        4.04     10.52 o
  -6  -9  10       25.77       50.10     23.50 o
  -5  -9  10      137.94      147.89     14.15 o
  -4  -9  10        7.28       -5.02      5.02 o
  -3  -9  10       16.17       17.61      6.38 o
  -2  -9  10      934.94      844.90     13.96 o
  -1  -9  10        3.97        8.32      5.65 o
   0  -9  10      442.86      394.76     16.49 o
   1  -9  10      157.06      188.86     13.46 o
   2  -9  10        1.28       -6.05      6.30 o
   3  -9  10      159.03      163.46     13.12 o
   4  -9  10       20.36       23.64     10.76 o
   5  -9  10        4.47        8.73     15.45 o
  -7  -8  10      173.28      152.68     21.55 o
  -6  -8  10        4.36      -12.28     16.55 o
  -5  -8  10       48.81       47.44     10.70 o
  -4  -8  10       11.25        8.60      4.90 o
  -3  -8  10      308.08      285.95      7.40 o
  -2  -8  10       24.03       30.30      5.12 o
  -1  -8  10       27.39       25.57      5.33 o
   0  -8  10       28.36       34.89      6.39 o
   1  -8  10      304.51      281.90      9.04 o
   2  -8  10        5.96        6.56      5.97 o
   3  -8  10       10.16        4.65      7.43 o
   4  -8  10       53.44       70.18      9.79 o
   5  -8  10        5.63        4.08      9.29 o
  -7  -7  10        1.99       -3.66     13.50 o
  -6  -7  10       31.24       49.71     10.92 o
  -5  -7  10       48.75       54.89      8.43 o
  -4  -7  10      298.11      289.11      7.31 o
  -3  -7  10       80.01      103.47      5.67 o
  -2  -7  10        4.99        2.95      3.21 o
  -1  -7  10      547.19      536.39      9.62 o
   0  -7  10      401.82      365.49      8.54 o
   1  -7  10      101.73      127.90      7.56 o
   2  -7  10       34.79       40.68      5.57 o
   3  -7  10       62.84       80.80      9.29 o
   4  -7  10       51.74       60.21      9.11 o
   5  -7  10       17.78        6.63     13.14 o
   6  -7  10       17.89       30.47     14.97 o
  -7  -6  10        0.24        2.48     12.60 o
  -6  -6  10       37.14       48.07     10.35 o
  -5  -6  10        3.21       -6.15      6.61 o
  -4  -6  10      112.39      120.60      6.73 o
  -3  -6  10      267.22      254.59      6.97 o
  -2  -6  10      168.17      173.41      5.67 o
  -1  -6  10     1237.68     1199.35     13.58 o
   0  -6  10      104.62      156.31      6.07 o
   1  -6  10       11.34       12.98      4.30 o
   2  -6  10      293.35      283.62      8.37 o
   3  -6  10      747.44      700.27     28.35 o
   4  -6  10       71.66       85.81      9.09 o
   5  -6  10       61.32       62.78      9.02 o
   6  -6  10        4.51       -8.77      8.77 o
  -7  -5  10        3.00        1.29      8.65 o
  -6  -5  10       38.25       52.50     10.23 o
  -5  -5  10      642.27      531.74     14.18 o
  -4  -5  10       16.71       16.29      5.22 o
  -3  -5  10      627.81      578.59      9.60 o
  -2  -5  10      719.67      705.39      8.64 o
  -1  -5  10       10.09       11.87      2.84 o
   0  -5  10      379.79      366.59      6.83 o
   1  -5  10       35.56       32.97      4.81 o
   2  -5  10      264.07      232.05      7.31 o
   3  -5  10       61.64       69.17      7.28 o
   4  -5  10       90.67       94.53      8.47 o
   5  -5  10       13.39       12.30      7.25 o
   6  -5  10        5.36       -0.88      8.21 o
  -7  -4  10        2.39       -1.22      7.55 o
  -6  -4  10        9.80        6.77     14.16 o
  -5  -4  10       19.15       16.49      6.67 o
  -4  -4  10      274.38      277.94      9.51 o
  -3  -4  10      238.96      236.95      5.60 o
  -2  -4  10      998.05      976.76      9.76 o
  -1  -4  10      122.83      127.91      5.36 o
   0  -4  10       46.35       64.26      3.24 o
   1  -4  10     4944.02     4728.40     49.20 o
   2  -4  10      597.76      577.27     13.61 o
   3  -4  10       22.94       14.37      5.44 o
   4  -4  10      213.98      200.89     13.41 o
   5  -4  10       34.86       35.41      7.31 o
   6  -4  10       23.45        9.34      8.49 o
   7  -4  10       25.75       11.07     12.48 o
  -7  -3  10       51.30       47.89     12.06 o
  -6  -3  10      146.56      165.25     15.09 o
  -5  -3  10       23.52       12.68      6.25 o
  -4  -3  10     1287.49     1174.81     20.17 o
  -3  -3  10      218.19      207.92      5.11 o
  -2  -3  10        5.55        7.10      2.31 o
  -1  -3  10      314.67      312.29      4.73 o
   0  -3  10     1603.19     1614.45     14.80 o
   1  -3  10       34.15       29.12      2.81 o
   2  -3  10      292.68      279.42      7.06 o
   3  -3  10       16.19       18.96      5.01 o
   4  -3  10       38.47       47.68      6.30 o
   5  -3  10       26.96       25.18      6.58 o
   6  -3  10        3.61        4.10      6.61 o
   7  -3  10        6.88        5.55      8.05 o
  -7  -2  10        0.15        1.89      7.68 o
  -6  -2  10       35.22       36.58      7.68 o
  -5  -2  10        2.74        6.33      5.94 o
  -4  -2  10       54.53       53.63      6.41 o
  -3  -2  10      428.11      380.37      7.56 o
  -2  -2  10       94.20      119.00      6.06 o
  -1  -2  10     1839.73     1858.30     17.44 o
   0  -2  10     1309.21     1117.84     10.14 o
   1  -2  10      297.30      292.71      5.15 o
   2  -2  10      527.81      473.91      9.51 o
   3  -2  10      225.94      214.31     10.03 o
   4  -2  10       33.82       39.74      7.92 o
   5  -2  10       50.08       54.31     13.35 o
   6  -2  10       21.00       22.88      6.79 o
   7  -2  10       16.66       11.39      8.22 o
  -8  -1  10        0.23       -4.53     11.55 o
  -7  -1  10       22.73       21.12      9.07 o
  -6  -1  10       28.82       36.03      7.71 o
  -5  -1  10       76.21       83.71      7.61 o
  -4  -1  10       30.49       37.48      6.59 o
  -3  -1  10        0.43       -3.58      3.58 o
  -2  -1  10      489.86      485.42      7.47 o
  -1  -1  10       83.38       84.59      3.04 o
   0  -1  10      899.79      926.74     14.55 o
   1  -1  10       80.22       79.83      7.03 o
   2  -1  10      755.87      695.14     10.62 o
   3  -1  10      856.37      783.12     13.96 o
   4  -1  10        1.84        2.12      7.67 o
   5  -1  10      105.37      133.20      7.94 o
   6  -1  10       84.67       86.13      7.79 o
   7  -1  10       10.63       18.52      8.03 o
  -7   0  10        6.06       12.06      8.60 o
  -6   0  10       10.59       13.22      6.75 o
  -5   0  10      196.33      182.36      9.37 o
  -4   0  10       52.32       61.49      7.46 o
  -3   0  10       82.84      113.16     12.99 o
  -2   0  10     1210.18     1121.33     15.96 o
  -1   0  10     3589.94     3566.58     41.97 o
   0   0  10      243.52      256.77      4.54 o
   1   0  10     2973.52     2958.42     37.63 o
   2   0  10      222.54      190.13      8.25 o
   3   0  10      395.96      342.98      8.64 o
   4   0  10        9.56        8.67      4.37 o
   5   0  10       48.20       50.61      6.21 o
   6   0  10       44.69       55.80      6.49 o
   7   0  10       51.53       56.48      8.68 o
  -7   1  10       36.64       24.12      8.63 o
  -6   1  10       25.62       21.69      8.65 o
  -5   1  10      161.81      147.61      8.87 o
  -4   1  10       23.37       33.21      6.28 o
  -3   1  10       13.80       16.12      6.29 o
  -2   1  10      664.80      647.71      8.40 o
  -1   1  10      217.15      195.55      3.89 o
   0   1  10       44.11       57.35      2.88 o
   1   1  10      206.32      150.34      3.00 o
   2   1  10      785.42      805.34     13.55 o
   3   1  10      112.97      138.45      6.92 o
   4   1  10      475.65      482.39     10.52 o
   5   1  10      486.28      461.76     10.71 o
   6   1  10        0.43       -4.54      4.76 o
   7   1  10       42.78       49.91     12.79 o
  -7   2  10        2.29       16.49      8.69 o
  -6   2  10        4.73        4.48      6.99 o
  -5   2  10       94.07      101.34     14.77 o
  -4   2  10      119.78      125.90      8.88 o
  -3   2  10      641.24      571.91     14.02 o
  -2   2  10      665.03      633.45     12.78 o
  -1   2  10      247.66      217.30      5.11 o
   0   2  10      883.52      837.11      8.59 o
   1   2  10      857.83      819.07      7.66 o
   2   2  10      215.83      213.16      5.30 o
   3   2  10       48.71       62.21      4.34 o
   4   2  10      445.87      412.16     10.47 o
   5   2  10      140.14      153.25      6.28 o
   6   2  10        2.96        1.55      4.80 o
   7   2  10       10.67       18.65      6.24 o
   8   2  10       28.53       27.69     12.04 o
  -7   3  10        5.19        4.93     10.60 o
  -6   3  10        1.84        5.41      8.70 o
  -5   3  10       39.91       40.54      7.74 o
  -4   3  10        1.49        1.99      5.40 o
  -3   3  10      445.01      425.89     11.87 o
  -2   3  10       28.24       36.38      3.88 o
  -1   3  10      373.92      384.51      3.89 o
   0   3  10      982.96      913.69      7.90 o
   1   3  10      324.44      298.94      4.10 o
   2   3  10      342.82      323.43      5.18 o
   3   3  10     2311.50     2242.44     19.53 o
   4   3  10      667.89      690.55      9.35 o
   5   3  10        9.51        5.24      4.11 o
   6   3  10      125.64      158.13      8.98 o
   7   3  10        1.51       -0.15      5.90 o
   8   3  10       18.74       20.72     11.41 o
  -7   4  10       13.32       10.70      8.50 o
  -6   4  10        0.15        0.00      6.99 o
  -5   4  10      133.11      138.00     10.08 o
  -4   4  10      244.30      224.13      9.43 o
  -3   4  10      759.15      719.93     23.67 o
  -2   4  10       43.31       62.51      4.62 o
  -1   4  10      425.54      376.63      4.39 o
   0   4  10       49.74       59.73      2.43 o
   1   4  10       31.42       36.10      2.30 o
   2   4  10       43.67       65.27      3.08 o
   3   4  10     2064.65     2052.66     18.38 o
   4   4  10     1349.59     1243.20     13.86 o
   5   4  10       39.72       59.81      5.03 o
   6   4  10      199.61      181.72      8.41 o
   7   4  10      267.47      255.30      8.48 o
   8   4  10        1.81        5.22     11.36 o
  -7   5  10        6.24        6.41      7.91 o
  -6   5  10       38.23       26.49      8.20 o
  -5   5  10        1.55       -3.85      6.49 o
  -4   5  10        8.98       14.84      6.38 o
  -3   5  10      846.42      780.84     17.26 o
  -2   5  10     2361.58     2156.28     32.14 o
  -1   5  10      304.44      287.27      3.97 o
   0   5  10       92.31       95.96      6.81 o
   1   5  10      957.53      921.03      9.50 o
   2   5  10     4688.12     4532.27     31.81 o
   3   5  10      389.68      345.85      5.83 o
   4   5  10      375.04      385.89      7.06 o
   5   5  10      845.69      766.10     10.76 o
   6   5  10       35.32       44.00      5.58 o
   7   5  10      117.68      137.42      8.34 o
   8   5  10        1.12       -4.78     10.92 o
  -7   6  10       68.96       53.28     14.38 o
  -6   6  10       15.41        4.46      8.08 o
  -5   6  10       23.32       27.31      8.05 o
  -4   6  10       29.47       30.86     11.16 o
  -3   6  10     1000.11      868.79     19.04 o
  -2   6  10      609.77      606.44     14.91 o
  -1   6  10        2.00       -0.43      2.80 o
   0   6  10        5.43        3.14      1.94 o
   1   6  10      104.40      107.02      6.17 o
   2   6  10      855.48      834.03      8.36 o
   3   6  10      809.71      753.81      9.27 o
   4   6  10      794.11      760.16     10.49 o
   5   6  10      864.92      792.32     11.19 o
   6   6  10      105.74      128.27     11.28 o
   7   6  10        0.58        2.69      6.45 o
   8   6  10       70.88       81.83     14.06 o
  -6   7  10        0.06        1.26      8.05 o
  -5   7  10       45.53       40.37      8.82 o
  -4   7  10       41.08       42.18      8.15 o
  -3   7  10        1.47        2.06      6.30 o
  -2   7  10      460.60      422.94     12.10 o
  -1   7  10        6.88        6.14      3.18 o
   0   7  10      794.99      744.82      7.89 o
   1   7  10     2118.29     2087.34     20.42 o
   2   7  10       77.63       71.53      3.78 o
   3   7  10     1407.78     1366.92     14.36 o
   4   7  10      627.54      615.13      9.41 o
   5   7  10      112.14      123.79      6.16 o
   6   7  10        1.18        2.55      6.56 o
   7   7  10       48.48       72.40     20.99 o
   8   7  10       23.60       34.22     11.85 o
  -6   8  10        1.62       14.38      9.01 o
  -5   8  10       99.23      108.15     13.80 o
  -4   8  10       22.07       15.84      7.89 o
  -3   8  10       88.72       96.17      9.34 o
  -2   8  10       33.64       45.33      5.65 o
  -1   8  10       31.73       39.06      4.15 o
   0   8  10      556.19      537.89      7.18 o
   1   8  10      735.83      719.95     13.37 o
   2   8  10        0.97        2.22      2.32 o
   3   8  10      552.95      549.06      8.01 o
   4   8  10     1474.94     1397.16     17.57 o
   5   8  10        1.47       10.24      4.55 o
   6   8  10      130.90      127.80      7.37 o
   7   8  10       83.28      123.58     10.84 o
   8   8  10        9.41       20.42     12.04 o
  -6   9  10        0.45        7.31     12.82 o
  -5   9  10       15.06       13.97      8.81 o
  -4   9  10       14.55       21.30      8.77 o
  -3   9  10      101.29      120.44     21.98 o
  -2   9  10       46.32       46.90      6.06 o
  -1   9  10      636.52      607.39      9.86 o
   0   9  10      176.06      165.02      7.42 o
   1   9  10        1.25        4.84      1.54 o
   2   9  10      854.05      789.99      8.81 o
   3   9  10      134.59      157.38      5.77 o
   4   9  10       38.69       46.44      5.23 o
   5   9  10       46.98       71.75      6.07 o
   6   9  10      187.93      204.37      9.71 o
   7   9  10       98.01      129.65     15.26 o
   8   9  10        0.18       -9.41     11.70 o
  -5  10  10       52.10       58.52     11.17 o
  -4  10  10        0.98       -0.06      8.62 o
  -3  10  10       35.83       35.92     15.33 o
  -2  10  10       43.17       44.43      9.09 o
  -1  10  10       56.69       70.48      8.56 o
   0  10  10      489.05      468.61      8.99 o
   1  10  10      301.76      257.94      7.94 o
   2  10  10      395.87      417.33      7.09 o
   3  10  10     1340.30     1253.94     14.91 o
   4  10  10       44.24       59.61      5.85 o
   5  10  10      976.25      904.86     16.48 o
   6  10  10       63.61       63.94      9.21 o
   7  10  10        1.00        7.57      8.93 o
  -5  11  10        2.72       -2.14     10.26 o
  -4  11  10       34.81       44.09     10.84 o
  -3  11  10        3.37       -5.48      8.61 o
  -2  11  10        8.84        3.10      6.20 o
  -1  11  10       11.26        4.72      4.99 o
   0  11  10      114.22      142.77      9.66 o
   1  11  10      319.81      325.87      9.13 o
   2  11  10      294.17      254.48      5.72 o
   3  11  10        0.71       -0.48      4.07 o
   4  11  10       20.62       26.90      5.33 o
   5  11  10      349.76      312.40      8.91 o
   6  11  10      396.70      374.68     14.80 o
   7  11  10        0.43        5.26     12.58 o
  -5  12  10       37.19       27.79     15.94 o
  -4  12  10        9.90       15.13     10.56 o
  -3  12  10        5.27        2.97      9.73 o
  -2  12  10       83.91       80.17      8.68 o
  -1  12  10        0.34        6.09     10.58 o
   0  12  10      154.28      172.71     19.38 o
   1  12  10      604.57      572.56     13.72 o
   2  12  10       53.50       80.09      5.68 o
   3  12  10      117.72      140.86      7.52 o
   4  12  10      817.50      757.46     13.26 o
   5  12  10      233.56      210.19     17.50 o
   6  12  10       48.61       45.33     14.97 o
   7  12  10      208.38      197.96     17.45 o
  -4  13  10       44.05       53.42     12.43 o
  -3  13  10       14.40       13.45      8.40 o
  -2  13  10       78.20      114.23     12.23 o
  -1  13  10        3.88        7.75     11.60 o
   0  13  10       27.37       31.35      8.63 o
   1  13  10        4.46        1.08      5.30 o
   2  13  10       95.00      124.15      8.41 o
   3  13  10       80.46       81.63      9.21 o
   4  13  10      706.17      641.52     13.84 o
   5  13  10      180.37      225.16     21.84 o
   6  13  10      368.77      326.07     21.06 o
  -3  14  10       18.10       17.66      9.27 o
  -2  14  10        6.58        2.34     13.02 o
  -1  14  10      150.83      163.45     17.70 o
   0  14  10       22.32       25.88     12.28 o
   1  14  10       18.80       18.32      8.90 o
   2  14  10      390.09      351.17     15.56 o
   3  14  10      275.88      266.09     11.03 o
   4  14  10       60.84       72.41      9.63 o
   5  14  10      519.56      508.48     26.08 o
   6  14  10      166.88      191.97     23.30 o
  -3  15  10       78.36       92.61     13.67 o
  -2  15  10        8.34        0.29     13.99 o
  -1  15  10      117.31      125.08     17.01 o
   0  15  10      103.37      136.00     16.82 o
   1  15  10        0.64       -0.85      9.31 o
   2  15  10       45.85       64.26     12.84 o
   3  15  10      384.53      351.33     33.25 o
   4  15  10        1.20       -1.22     16.28 o
   5  15  10      265.04      307.25     18.74 o
  -2  16  10       10.51       20.91     15.55 o
  -1  16  10       34.25       47.09     16.23 o
   0  16  10       86.31       92.28     16.04 o
   1  16  10       70.99      100.02     12.26 o
   2  16  10       46.74       47.87     17.06 o
   3  16  10       17.20        6.48     15.99 o
   4  16  10       58.91       57.96     19.40 o
   5  16  10       88.73       97.63     14.91 o
   0  17  10       22.88       29.64     15.36 o
   1  17  10       91.14      115.29     16.87 o
   2  17  10       39.64       39.24     17.89 o
   3  17  10        0.43        0.97     16.72 o
  -1 -14  11      187.04      192.65     19.69 o
  -3 -13  11       10.76        2.39     15.70 o
  -2 -13  11        2.48        2.34     15.45 o
  -1 -13  11       55.99       68.05     15.84 o
   0 -13  11       15.69        3.41     14.67 o
   1 -13  11        8.85        2.39     16.04 o
  -4 -12  11      141.77      162.86     20.81 o
  -3 -12  11      131.89      136.20     19.11 o
  -2 -12  11       30.21       17.45     13.99 o
  -1 -12  11       61.31       54.09     10.29 o
   0 -12  11       78.71       87.35     17.21 o
   1 -12  11       23.69       39.83     16.33 o
   2 -12  11        1.32      -14.23     14.23 o
  -5 -11  11        7.77        4.34     12.53 o
  -4 -11  11       26.98       31.25     15.40 o
  -3 -11  11       25.92       48.08     11.74 o
  -2 -11  11      167.39      191.46     27.35 o
  -1 -11  11        0.60       -1.77      7.50 o
   0 -11  11       11.72        7.85     13.02 o
   1 -11  11      103.65       89.84     17.21 o
   2 -11  11        4.43      -10.30     10.30 o
   3 -11  11        0.05       -3.26      9.12 o
  -6 -10  11       49.76       41.09     19.26 o
  -5 -10  11        1.17        6.51      8.64 o
  -4 -10  11       60.67       64.52      9.86 o
  -3 -10  11      181.81      219.28     12.32 o
  -2 -10  11        0.91       -7.01      7.01 o
  -1 -10  11       10.80       16.56      6.17 o
   0 -10  11      113.05      116.66     20.79 o
   1 -10  11       73.77       85.34     12.37 o
   2 -10  11      157.00      182.30     10.64 o
   3 -10  11       24.18       12.11     11.16 o
   4 -10  11       26.06       24.28     11.91 o
  -6  -9  11        0.31       -0.90     10.31 o
  -5  -9  11       13.18       25.13     11.04 o
  -4  -9  11      100.19      123.78      7.41 o
  -3  -9  11      339.30      306.20     11.64 o
  -2  -9  11       13.98        8.82      6.84 o
  -1  -9  11      132.44      149.16      8.24 o
   0  -9  11      595.60      536.96     14.55 o
   1  -9  11      104.98      122.63     12.44 o
   2  -9  11      304.12      271.78     10.83 o
   3  -9  11       81.99       88.32     10.73 o
   4  -9  11       10.77       16.11     13.21 o
   5  -9  11       35.97       19.60     16.28 o
  -6  -8  11        0.20       -7.45     13.31 o
  -5  -8  11      418.01      406.72     16.99 o
  -4  -8  11       78.55       99.47      7.42 o
  -3  -8  11      513.38      411.61     10.93 o
  -2  -8  11       32.62       40.20      5.61 o
  -1  -8  11      192.87      173.68     14.25 o
   0  -8  11       12.65        6.73      5.83 o
   1  -8  11        0.10        1.36      4.44 o
   2  -8  11      210.80      208.37      9.55 o
   3  -8  11      207.88      220.94     12.75 o
   4  -8  11       71.25       75.29     13.11 o
   5  -8  11       21.75        8.00     10.10 o
  -7  -7  11       36.60       36.80     17.06 o
  -6  -7  11       16.99       -2.14      9.16 o
  -5  -7  11      127.38      151.48     11.28 o
  -4  -7  11       18.57       23.11      5.68 o
  -3  -7  11       74.65       99.11      6.00 o
  -2  -7  11     1399.29     1228.80     16.89 o
  -1  -7  11      508.90      499.79     10.20 o
   0  -7  11       16.08       13.77      5.70 o
   1  -7  11      230.00      213.63      8.16 o
   2  -7  11      763.93      718.94     12.21 o
   3  -7  11      142.75      148.95     19.28 o
   4  -7  11       19.05       21.80      8.37 o
   5  -7  11        7.88       -0.94      9.12 o
   6  -7  11        9.98       -2.68     13.31 o
  -7  -6  11       68.46       65.13     18.04 o
  -6  -6  11      140.60      116.75     12.78 o
  -5  -6  11        1.52       -7.92      7.92 o
  -4  -6  11       19.36       21.78      6.87 o
  -3  -6  11      877.00      784.62     12.52 o
  -2  -6  11        6.10        5.33      3.21 o
  -1  -6  11       85.89       96.81      6.75 o
   0  -6  11       39.40       28.94      4.82 o
   1  -6  11       64.12       62.73      5.53 o
   2  -6  11       72.41       74.15      7.87 o
   3  -6  11      482.45      454.28     12.88 o
   4  -6  11       33.52       33.52      8.45 o
   5  -6  11      115.76      116.80     15.31 o
   6  -6  11        2.35        5.07     13.41 o
  -7  -5  11        1.36       -8.28      8.28 o
  -6  -5  11       58.63       84.12     11.42 o
  -5  -5  11      130.68      142.72     10.68 o
  -4  -5  11      307.87      282.52     10.85 o
  -3  -5  11      777.99      733.53     10.42 o
  -2  -5  11      302.94      282.51      5.52 o
  -1  -5  11      223.15      202.87      4.87 o
   0  -5  11      281.56      263.52      6.46 o
   1  -5  11       88.10      103.96      6.51 o
   2  -5  11        5.55        8.99      4.93 o
   3  -5  11       68.32      100.28     11.53 o
   4  -5  11        3.98        1.35      6.35 o
   5  -5  11        3.38       -5.16      6.86 o
   6  -5  11       13.85       14.69      8.43 o
  -7  -4  11        0.60        0.92      8.98 o
  -6  -4  11        2.12       -1.45      8.22 o
  -5  -4  11      256.76      220.85     10.04 o
  -4  -4  11      107.32      144.32      9.73 o
  -3  -4  11       11.65        7.10      4.43 o
  -2  -4  11      162.80      150.93      3.97 o
  -1  -4  11       11.37       12.63      2.83 o
   0  -4  11     1220.69     1132.37     11.78 o
   1  -4  11       15.74       16.98      4.25 o
   2  -4  11      180.62      177.81      6.71 o
   3  -4  11      254.64      217.15      8.67 o
   4  -4  11      167.44      165.99      9.12 o
   5  -4  11       29.71       32.83      7.47 o
   6  -4  11        0.29       -7.71      7.71 o
   7  -4  11       44.06       15.26     12.87 o
  -7  -3  11       57.25       48.38     10.02 o
  -6  -3  11        9.14        5.00      8.22 o
  -5  -3  11       72.24       86.77      8.64 o
  -4  -3  11      732.73      663.53     16.06 o
  -3  -3  11       82.59      100.22      4.68 o
  -2  -3  11      672.04      643.35      7.63 o
  -1  -3  11     1335.26     1297.38     12.76 o
   0  -3  11       25.69       33.22      3.00 o
   1  -3  11        1.55       -2.87      2.87 o
   2  -3  11       42.65       53.02      5.02 o
   3  -3  11        2.81        0.78      4.99 o
   4  -3  11        3.89       -3.53      5.11 o
   5  -3  11      134.41      159.11     15.73 o
   6  -3  11      102.78      115.76      9.45 o
   7  -3  11        3.75       -4.97     11.46 o
  -7  -2  11       56.09       44.52     12.09 o
  -6  -2  11        7.40       -7.69      7.69 o
  -5  -2  11       23.42       29.65      6.90 o
  -4  -2  11       11.89        8.65      5.80 o
  -3  -2  11       22.98       27.38      4.13 o
  -2  -2  11      277.73      259.08      5.69 o
  -1  -2  11      968.32      945.52     16.30 o
   0  -2  11      375.79      377.89      5.18 o
   1  -2  11      343.81      352.39      7.18 o
   2  -2  11      589.82      567.93     12.79 o
   3  -2  11      110.73      118.89      7.32 o
   4  -2  11        5.16        7.81      6.14 o
   5  -2  11      450.96      404.31     11.28 o
   6  -2  11       41.08       43.04      8.28 o
   7  -2  11        0.09       -3.51      8.24 o
  -7  -1  11        4.08        4.22     11.02 o
  -6  -1  11       28.68       23.58      8.74 o
  -5  -1  11      142.46      165.90     13.41 o
  -4  -1  11       35.50       46.94     15.48 o
  -3  -1  11      598.60      530.60     14.34 o
  -2  -1  11      293.88      293.62      6.11 o
  -1  -1  11       23.17       29.40      2.55 o
   0  -1  11      167.89      172.06      4.30 o
   1  -1  11       72.35       90.71      7.53 o
   2  -1  11      559.41      572.33      9.75 o
   3  -1  11      222.80      178.59      7.21 o
   4  -1  11      315.07      270.53      8.69 o
   5  -1  11       93.75      101.18      7.64 o
   6  -1  11      116.62      142.91      9.25 o
   7  -1  11        0.70       -1.49      7.59 o
  -7   0  11        0.51        0.94      8.65 o
  -6   0  11       11.75        9.25      7.87 o
  -5   0  11        4.61       -1.64      6.84 o
  -4   0  11        1.16        2.71      5.82 o
  -3   0  11      374.35      369.24     11.68 o
  -2   0  11      528.49      497.74     13.25 o
  -1   0  11       23.02       37.04      2.75 o
   0   0  11     1591.37     1612.71     18.85 o
   1   0  11     2962.22     3024.25     28.51 o
   2   0  11       15.76       31.31      3.89 o
   3   0  11     1060.91      940.25     15.98 o
   4   0  11      272.05      263.88     10.47 o
   5   0  11        2.61        1.30      5.24 o
   6   0  11       13.89       11.85      5.93 o
   7   0  11       19.57       33.24      8.64 o
  -7   1  11       30.21       32.41      9.26 o
  -6   1  11       24.87       13.93      8.28 o
  -5   1  11       60.74       61.30      8.32 o
  -4   1  11      307.22      277.22     10.65 o
  -3   1  11       48.28       68.89      7.43 o
  -2   1  11       75.02      109.23      7.05 o
  -1   1  11        6.54        7.73      1.84 o
   0   1  11     1118.32     1159.76     12.02 o
   1   1  11       37.04       36.03      3.88 o
   2   1  11      133.22      132.88      4.88 o
   3   1  11      209.04      200.34      8.84 o
   4   1  11     1511.43     1283.79     20.09 o
   5   1  11       39.54       64.66      7.27 o
   6   1  11      146.26      168.00      7.87 o
   7   1  11       38.35       46.52      8.68 o
  -7   2  11        9.17        1.90     15.92 o
  -6   2  11       21.29       34.58      8.41 o
  -5   2  11       65.43       86.20     11.07 o
  -4   2  11      257.43      243.08     10.20 o
  -3   2  11       82.46      114.61      8.31 o
  -2   2  11        1.40        0.92      3.33 o
  -1   2  11     2719.33     2545.39     38.84 o
   0   2  11      131.89      110.42      3.14 o
   1   2  11        0.61        3.61      1.78 o
   2   2  11     1331.46     1343.50     22.19 o
   3   2  11     1553.38     1461.59     18.13 o
   4   2  11      233.20      219.84      8.89 o
   5   2  11       20.09       27.80      5.01 o
   6   2  11        1.43       -1.82      4.88 o
   7   2  11       11.23        7.67      7.66 o
  -7   3  11        4.81       -0.79     10.94 o
  -6   3  11       68.39       63.96      9.24 o
  -5   3  11        2.53       -5.70      6.33 o
  -4   3  11       10.12        7.46      6.29 o
  -3   3  11       29.44       40.44      6.62 o
  -2   3  11      146.24      148.38      7.28 o
  -1   3  11       21.56       25.96      1.75 o
   0   3  11     1116.49     1078.28      9.84 o
   1   3  11      179.69      215.89      3.64 o
   2   3  11     1460.54     1389.85     13.99 o
   3   3  11     1263.72     1183.68     14.19 o
   4   3  11       22.11       12.45      4.04 o
   5   3  11      493.78      417.64      8.75 o
   6   3  11      230.00      233.39      7.66 o
   7   3  11       18.89       19.47      7.84 o
  -7   4  11        2.74        9.29      8.39 o
  -6   4  11       13.22        5.00      7.76 o
  -5   4  11       65.72       77.22     11.21 o
  -4   4  11       11.77       13.13      6.31 o
  -3   4  11      689.84      632.67     15.50 o
  -2   4  11      600.56      554.23      9.83 o
  -1   4  11       65.74       70.24      4.61 o
   0   4  11      497.92      511.85      5.49 o
   1   4  11     1859.03     1841.55     16.24 o
   2   4  11      988.75      971.46      8.93 o
   3   4  11      164.25      167.39      4.69 o
   4   4  11      175.93      190.03      5.32 o
   5   4  11       78.01      107.48      6.56 o
   6   4  11       35.02       28.65      5.58 o
   7   4  11        2.81        0.17      7.40 o
  -7   5  11       14.16        1.56     11.99 o
  -6   5  11       25.12       27.73     18.26 o
  -5   5  11       34.70       23.77      7.72 o
  -4   5  11       21.37       29.25      6.96 o
  -3   5  11       76.35       86.75     11.65 o
  -2   5  11       83.40      113.51      5.96 o
  -1   5  11      716.28      655.50      9.13 o
   0   5  11      882.17      907.60      8.86 o
   1   5  11     2523.99     2478.68     27.98 o
   2   5  11      369.24      317.87      4.74 o
   3   5  11      609.25      570.83      7.79 o
   4   5  11     1917.18     1823.84     18.86 o
   5   5  11      198.83      200.58      6.68 o
   6   5  11       85.11       94.99      6.70 o
   7   5  11       79.72      110.02      9.94 o
   8   5  11       35.70       37.00     11.89 o
  -7   6  11        0.25        4.63     12.77 o
  -6   6  11       45.00       38.83      9.30 o
  -5   6  11        8.86       11.49      7.69 o
  -4   6  11       67.02       72.72      8.69 o
  -3   6  11      282.97      272.88     10.76 o
  -2   6  11        4.03        9.31      5.32 o
  -1   6  11      865.32      857.51     11.21 o
   0   6  11     1192.47     1191.55     10.43 o
   1   6  11       14.11       13.89      2.31 o
   2   6  11      514.76      513.65      6.30 o
   3   6  11     1517.29     1447.41     14.63 o
   4   6  11       40.63       53.21      4.62 o
   5   6  11       63.51       90.09      5.65 o
   6   6  11        2.10       -0.27      5.01 o
   7   6  11      234.25      233.19     25.25 o
   8   6  11        2.07        5.70     10.38 o
  -6   7  11       30.75       28.85      9.99 o
  -5   7  11        2.07       -2.90      7.85 o
  -4   7  11       50.13       61.82      8.92 o
  -3   7  11        4.14        4.24      6.67 o
  -2   7  11       11.35       13.68      4.83 o
  -1   7  11      314.89      312.03      6.48 o
   0   7  11      761.46      746.57      8.54 o
   1   7  11      594.22      550.69      6.84 o
   2   7  11     1958.85     1915.14     16.82 o
   3   7  11      304.18      319.79      5.39 o
   4   7  11      260.46      219.61      5.97 o
   5   7  11       45.71       67.94      6.62 o
   6   7  11      334.13      327.62      8.78 o
   7   7  11        2.46       -3.43     12.97 o
   8   7  11       52.35       65.22     13.31 o
  -6   8  11        0.65       -3.81      8.82 o
  -5   8  11        0.65       -0.49      8.34 o
  -4   8  11        0.56       -5.32      7.36 o
  -3   8  11       65.17       60.55      8.78 o
  -2   8  11       67.90       86.21      6.89 o
  -1   8  11      180.97      170.35      6.79 o
   0   8  11      259.93      219.52      4.73 o
   1   8  11       68.90       95.71      4.58 o
   2   8  11      366.01      321.29      6.03 o
   3   8  11     1301.81     1257.95     13.50 o
   4   8  11       14.19       15.48      4.51 o
   5   8  11      418.81      404.95      9.17 o
   6   8  11      696.94      646.09     12.04 o
   7   8  11       19.66       24.61      8.72 o
   8   8  11       81.35       87.89     15.40 o
  -6   9  11        0.22       -9.94     12.97 o
  -5   9  11        3.41        0.42      8.55 o
  -4   9  11        1.42        3.22     18.48 o
  -3   9  11       27.47       31.13      8.46 o
  -2   9  11      291.57      275.17      9.19 o
  -1   9  11      463.55      439.67     14.07 o
   0   9  11      152.01      140.80      5.54 o
   1   9  11     1189.70     1123.04     23.00 o
   2   9  11      316.99      310.14      5.57 o
   3   9  11       94.97      128.49      5.82 o
   4   9  11      433.29      409.51      8.94 o
   5   9  11      247.39      231.74      7.55 o
   6   9  11       18.38       34.42      6.66 o
   7   9  11        1.31        5.13      8.11 o
  -5  10  11       42.99       44.90     10.84 o
  -4  10  11       23.59       28.49      9.66 o
  -3  10  11       13.89       14.59      8.54 o
  -2  10  11       13.17       13.65      6.47 o
  -1  10  11       21.20       16.79      8.64 o
   0  10  11       47.23       58.36     12.60 o
   1  10  11       98.61      118.04      7.02 o
   2  10  11      723.32      647.75     12.98 o
   3  10  11        0.89       -3.42      3.81 o
   4  10  11      851.16      810.18     13.35 o
   5  10  11      840.93      764.99     13.37 o
   6  10  11        4.55        9.08      9.49 o
   7  10  11      277.77      248.72     12.63 o
  -5  11  11        0.52        2.88     14.58 o
  -4  11  11       26.93       17.75     10.03 o
  -3  11  11       26.87       19.74      9.68 o
  -2  11  11        0.14       -1.62      6.33 o
  -1  11  11      112.63      115.80      8.48 o
   0  11  11      466.41      472.35     13.41 o
   1  11  11      215.75      190.44     15.68 o
   2  11  11      220.99      196.32      5.58 o
   3  11  11      784.26      782.78     11.70 o
   4  11  11      139.44      152.70      7.96 o
   5  11  11       13.69        9.95      5.47 o
   6  11  11        4.99       -7.99      7.99 o
   7  11  11       35.59       51.57     15.50 o
  -4  12  11       10.74        9.14     10.28 o
  -3  12  11       25.14       20.00     10.53 o
  -2  12  11        3.11        2.05      6.78 o
  -1  12  11        9.14        1.36     10.43 o
   0  12  11      195.21      180.76     10.58 o
   1  12  11        0.76        3.14      3.84 o
   2  12  11       25.78       31.96      6.19 o
   3  12  11      710.31      670.76     11.38 o
   4  12  11      525.53      471.52      9.70 o
   5  12  11        1.79        7.15      7.14 o
   6  12  11      194.32      211.84     15.37 o
   7  12  11      211.56      201.33     17.70 o
  -4  13  11       12.72       14.42     11.44 o
  -3  13  11       12.74       -3.54      8.03 o
  -2  13  11      180.21      190.02     14.14 o
  -1  13  11        7.63       -6.63     10.09 o
   0  13  11      142.47      168.60     14.19 o
   1  13  11        1.48       -7.09      7.09 o
   2  13  11      298.29      282.51     10.74 o
   3  13  11       65.61       64.11      7.58 o
   4  13  11       57.93       69.15      7.58 o
   5  13  11       33.55       75.02     16.77 o
   6  13  11      514.08      470.70     24.67 o
  -3  14  11        9.54       21.43     25.71 o
  -2  14  11        3.17       -1.27     13.31 o
  -1  14  11       21.65       19.45     13.11 o
   0  14  11       14.67       20.72     12.58 o
   1  14  11      298.04      278.41     17.18 o
   2  14  11      405.49      379.91     14.81 o
   3  14  11       41.55       47.80      9.01 o
   4  14  11       36.96       39.47      8.92 o
   5  14  11      794.20      698.64     30.76 o
   6  14  11       70.99       71.80     18.77 o
  -3  15  11       75.92       69.43     13.34 o
  -2  15  11       28.56       24.57     15.31 o
  -1  15  11       73.67       71.41     15.60 o
   0  15  11      120.20      141.66     16.77 o
   1  15  11        2.28       -2.74      9.22 o
   2  15  11        4.45       11.09      9.83 o
   3  15  11       24.82       33.00     11.23 o
   4  15  11      110.80      127.23     20.33 o
   5  15  11      128.49      162.58     15.99 o
  -2  16  11       49.45       30.32     16.09 o
  -1  16  11       10.33        3.36     14.28 o
   0  16  11       59.10       63.08     16.09 o
   1  16  11       33.12       20.77     10.84 o
   2  16  11        1.12        1.66     16.14 o
   3  16  11      178.30      208.34     22.47 o
   4  16  11       99.16      120.84     21.11 o
   0  17  11       38.71       47.28     15.84 o
   1  17  11        9.30        7.12     13.02 o
   2  17  11        4.72       13.45     17.35 o
   3  17  11       83.10      121.04     20.96 o
  -3 -13  12       54.03       70.00     17.89 o
  -2 -13  12        3.64       11.55     15.21 o
  -1 -13  12       13.62       13.55     14.38 o
   0 -13  12        8.53      -15.16     15.16 o
   1 -13  12        4.83       -1.17     17.11 o
  -4 -12  12       12.58       -1.27     15.26 o
  -3 -12  12      156.59      194.74     20.81 o
  -2 -12  12       66.48       89.50     17.26 o
  -1 -12  12      181.96      190.41     15.11 o
   0 -12  12       87.90       73.36     16.87 o
   1 -12  12       32.46       20.62     15.84 o
   2 -12  12        1.02       10.58     16.14 o
  -5 -11  12       71.70       58.56     19.01 o
  -4 -11  12      122.06      122.31     19.26 o
  -3 -11  12       37.01       49.19     15.31 o
  -2 -11  12       38.78       46.86     11.70 o
  -1 -11  12        7.42       -1.84      8.78 o
   0 -11  12       46.20       48.70     15.31 o
   1 -11  12       43.38       42.02     15.89 o
   2 -11  12        2.52        6.04     15.60 o
   3 -11  12       43.46       43.30     14.09 o
  -5 -10  12       28.27        9.26     11.44 o
  -4 -10  12      256.61      247.29     19.21 o
  -3 -10  12       21.69       28.08      8.53 o
  -2 -10  12      307.33      264.15     11.43 o
  -1 -10  12      265.54      254.48     14.79 o
   0 -10  12        1.03        4.30     14.55 o
   1 -10  12       62.47       45.95     11.76 o
   2 -10  12        7.18       -7.79     11.46 o
   3 -10  12        0.44       -7.69     10.73 o
   4 -10  12        2.92      -15.06     15.06 o
  -6  -9  12        7.81        4.44     16.14 o
  -5  -9  12       89.86      101.52     10.93 o
  -4  -9  12       18.24       14.76     10.66 o
  -3  -9  12       22.93       30.49      8.47 o
  -2  -9  12        3.58        3.61      5.46 o
  -1  -9  12       76.37      103.74     10.10 o
   0  -9  12      100.72      102.20     15.90 o
   1  -9  12      114.69      129.61     13.51 o
   2  -9  12      196.65      218.99     11.70 o
   3  -9  12       96.20      110.08     27.01 o
   4  -9  12        0.58        4.42     11.89 o
  -6  -8  12       88.86      124.09     15.96 o
  -5  -8  12      180.97      222.91     16.40 o
  -4  -8  12        0.05       -3.92      6.33 o
  -3  -8  12      596.23      566.72     14.25 o
  -2  -8  12      420.47      371.90      9.28 o
  -1  -8  12        0.69        4.07      5.60 o
   0  -8  12       72.91       78.11      7.51 o
   1  -8  12       87.91      102.03      9.43 o
   2  -8  12        3.33        4.77      6.36 o
   3  -8  12        9.87       14.78      8.57 o
   4  -8  12       48.11       38.44     19.47 o
   5  -8  12        3.69       13.45     15.70 o
  -6  -7  12        7.05        3.79     10.92 o
  -5  -7  12        9.93        5.99      9.56 o
  -4  -7  12       38.38       29.07      6.90 o
  -3  -7  12       62.14       78.09      5.84 o
  -2  -7  12      143.20      150.87     13.60 o
  -1  -7  12      197.17      190.04      7.21 o
   0  -7  12       83.39       89.24      9.19 o
   1  -7  12      492.24      453.43     12.64 o
   2  -7  12        5.92        5.74      5.42 o
   3  -7  12        5.50        6.47      7.36 o
   4  -7  12       65.08       58.67      9.21 o
   5  -7  12        0.12       -8.76      8.76 o
  -7  -6  12       46.95       39.44     16.67 o
  -6  -6  12       15.05        9.27     12.89 o
  -5  -6  12        4.04        1.30      7.73 o
  -4  -6  12      222.11      215.39     12.01 o
  -3  -6  12      387.98      376.26      7.96 o
  -2  -6  12       49.33       53.46      4.42 o
  -1  -6  12      349.52      320.40      8.26 o
   0  -6  12      177.94      178.76      8.02 o
   1  -6  12        2.78       -2.57      4.54 o
   2  -6  12        1.76        8.11      5.48 o
   3  -6  12       80.68       99.30      9.26 o
   4  -6  12        0.57       -2.16      7.30 o
   5  -6  12      126.22      100.54     11.75 o
   6  -6  12        0.81       -7.51     12.82 o
  -7  -5  12        3.28        6.82     14.67 o
  -6  -5  12        9.78        5.68     12.19 o
  -5  -5  12        1.92       -4.82      6.85 o
  -4  -5  12      467.45      416.40     12.56 o
  -3  -5  12      150.63      171.87      8.43 o
  -2  -5  12       30.42       31.93      3.68 o
  -1  -5  12      880.44      788.75     14.16 o
   0  -5  12      106.31      122.54      6.13 o
   1  -5  12       57.90       58.39      6.04 o
   2  -5  12      929.63      850.94     14.89 o
   3  -5  12       10.01       14.30      6.49 o
   4  -5  12        0.95       -3.67      6.69 o
   5  -5  12       22.40       37.30      8.62 o
   6  -5  12       81.57       64.01     10.49 o
  -7  -4  12        1.33       -2.42      9.10 o
  -6  -4  12       57.44       61.18     11.11 o
  -5  -4  12      177.02      178.81     11.42 o
  -4  -4  12        2.58       -5.69      5.69 o
  -3  -4  12        4.95       -0.82      3.85 o
  -2  -4  12      113.80      132.61      9.63 o
  -1  -4  12        8.88       13.20      3.36 o
   0  -4  12      303.47      277.24      6.63 o
   1  -4  12      311.85      287.37      7.69 o
   2  -4  12      149.62      163.73      7.12 o
   3  -4  12      198.87      197.43     21.55 o
   4  -4  12      128.79      159.04      9.82 o
   5  -4  12       29.39       28.61     11.50 o
   6  -4  12      107.48       71.65     11.48 o
  -7  -3  12        1.86        9.65      8.78 o
  -6  -3  12       28.56       35.80      9.95 o
  -5  -3  12       71.82       80.56     10.80 o
  -4  -3  12      365.20      347.61     11.05 o
  -3  -3  12      141.16      151.11     12.98 o
  -2  -3  12     1230.29     1148.88     11.56 o
  -1  -3  12      500.54      503.00      7.12 o
   0  -3  12     1570.53     1463.59     16.68 o
   1  -3  12      711.81      714.76     12.92 o
   2  -3  12      173.39      170.44      6.56 o
   3  -3  12      206.94      182.01      8.04 o
   4  -3  12       68.26       67.78      7.68 o
   5  -3  12        9.52        5.35      6.64 o
   6  -3  12       11.21        4.23      7.90 o
   7  -3  12        2.85       -9.07     12.28 o
  -7  -2  12       86.41       81.03     16.28 o
  -6  -2  12        8.53       12.05      8.51 o
  -5  -2  12        8.76       10.85      6.89 o
  -4  -2  12      131.09      146.04      9.23 o
  -3  -2  12       60.13       66.03      6.44 o
  -2  -2  12      100.59      118.19      5.82 o
  -1  -2  12       85.45      119.61      4.77 o
   0  -2  12        7.32       13.30      2.51 o
   1  -2  12      572.64      492.91      9.54 o
   2  -2  12      210.00      228.70      6.80 o
   3  -2  12        8.66        2.15      4.92 o
   4  -2  12      204.19      195.53      8.41 o
   5  -2  12      137.99      147.07      9.31 o
   6  -2  12        2.58        1.63      6.89 o
   7  -2  12       32.38       21.05     15.21 o
  -7  -1  12        6.18        2.83      8.38 o
  -6  -1  12        8.21        2.51     11.75 o
  -5  -1  12       36.04       35.71      7.43 o
  -4  -1  12      140.51      173.85     11.23 o
  -3  -1  12      952.44      895.36     20.41 o
  -2  -1  12      234.55      233.17      6.29 o
  -1  -1  12      337.73      317.31      5.53 o
   0  -1  12      689.60      636.52      8.20 o
   1  -1  12      162.75      154.72      4.44 o
   2  -1  12      114.90      129.26      5.78 o
   3  -1  12       95.36      121.57      7.60 o
   4  -1  12      114.34      120.74     15.19 o
   5  -1  12       16.16       13.24      6.44 o
   6  -1  12        0.06       -6.32      6.32 o
   7  -1  12        1.20       -4.71      7.93 o
  -7   0  12        9.56        3.38      8.49 o
  -6   0  12       23.47        5.74      8.41 o
  -5   0  12       50.01       62.09     10.70 o
  -4   0  12       60.12       53.39      8.21 o
  -3   0  12       11.96       15.11      8.07 o
  -2   0  12      124.03      134.14      6.28 o
  -1   0  12      890.66      899.56     10.35 o
   0   0  12     1712.83     1700.14     15.42 o
   1   0  12      735.03      731.50      9.56 o
   2   0  12     1239.22     1211.51     16.14 o
   3   0  12     1289.21     1178.58     19.21 o
   4   0  12       29.02       33.56      6.00 o
   5   0  12       60.99       69.15     10.27 o
   6   0  12       46.81       40.36      6.77 o
   7   0  12        1.58        8.86      8.20 o
  -7   1  12       19.90       20.85      9.31 o
  -6   1  12       49.83       50.88     21.86 o
  -5   1  12      139.21      157.94     14.31 o
  -4   1  12       91.00      113.97     20.35 o
  -3   1  12       69.33       89.46     14.72 o
  -2   1  12     1621.79     1537.37     22.07 o
  -1   1  12      418.78      399.46      6.11 o
   0   1  12       18.77       33.53      2.78 o
   1   1  12      311.93      277.60      4.75 o
   2   1  12      173.12      146.49      5.38 o
   3   1  12       45.32       52.10      5.79 o
   4   1  12      217.46      198.36     10.59 o
   5   1  12       19.52       20.86      5.90 o
   6   1  12      114.04      129.63      7.68 o
   7   1  12       36.88       27.65      8.68 o
  -7   2  12        0.07       -3.36      8.70 o
  -6   2  12        7.00        5.61      8.17 o
  -5   2  12        0.33       -2.62      6.82 o
  -4   2  12       39.64       57.68     11.55 o
  -3   2  12       31.94       33.31      6.72 o
  -2   2  12      539.89      497.13     10.34 o
  -1   2  12      818.04      791.28     10.56 o
   0   2  12      350.43      360.92      5.75 o
   1   2  12     1924.99     1854.72     17.49 o
   2   2  12     2156.18     2050.55     23.67 o
   3   2  12       15.25       15.10      4.69 o
   4   2  12      460.95      415.26     10.77 o
   5   2  12      548.96      460.58      9.48 o
   6   2  12       26.81       30.71      8.10 o
   7   2  12        0.33       -0.55     15.82 o
  -7   3  12       22.99       25.88      9.58 o
  -6   3  12       41.68       35.72      9.34 o
  -5   3  12        2.78       -3.27      6.88 o
  -4   3  12        3.67        6.33      6.25 o
  -3   3  12      908.78      848.08     20.21 o
  -2   3  12      109.95      122.31      8.54 o
  -1   3  12        4.43       12.14      2.10 o
   0   3  12      819.78      807.57      8.86 o
   1   3  12     1186.07     1142.07     11.17 o
   2   3  12        4.72        5.65      2.75 o
   3   3  12       83.09       90.56      5.32 o
   4   3  12      319.92      307.16      7.33 o
   5   3  12       72.99       87.73      6.12 o
   6   3  12      142.62      162.26      7.86 o
   7   3  12       35.79       34.83     10.82 o
  -7   4  12       18.80        9.99     13.50 o
  -6   4  12        6.66        2.60      8.11 o
  -5   4  12       16.11       12.99      7.51 o
  -4   4  12      155.96      141.86     18.72 o
  -3   4  12        8.10        8.12      6.15 o
  -2   4  12      737.92      700.98     14.49 o
  -1   4  12      308.21      301.52      6.20 o
   0   4  12     1966.96     1901.34     14.00 o
   1   4  12      187.07      181.52      6.70 o
   2   4  12        5.04        8.26      2.46 o
   3   4  12     1323.58     1295.84     14.31 o
   4   4  12        9.24        5.48      4.17 o
   5   4  12       27.96       24.30      5.85 o
   6   4  12        5.36        8.33      5.38 o
   7   4  12       18.93       21.94      8.29 o
   8   4  12       42.27       26.57     11.70 o
  -7   5  12        0.94      -12.53     12.67 o
  -6   5  12       39.75       31.99      9.32 o
  -5   5  12       29.31       36.51      8.63 o
  -4   5  12        3.53       -1.02      6.77 o
  -3   5  12      302.89      256.33     10.51 o
  -2   5  12       28.12       28.44      4.96 o
  -1   5  12      237.22      226.26      5.96 o
   0   5  12      635.12      620.22      6.90 o
   1   5  12      830.37      840.70      8.69 o
   2   5  12     1225.67     1189.73     10.74 o
   3   5  12       70.79       90.04      5.26 o
   4   5  12      667.56      644.27     10.95 o
   5   5  12       43.60       63.50      5.90 o
   6   5  12      674.77      615.29     11.50 o
   7   5  12      101.04      126.11     10.68 o
   8   5  12       36.40       21.98     12.09 o
  -6   6  12       10.64        7.85      8.69 o
  -5   6  12       16.42       12.63      8.20 o
  -4   6  12       88.47       93.70      9.80 o
  -3   6  12       20.81       30.92      7.28 o
  -2   6  12      730.45      675.68     24.40 o
  -1   6  12     1002.53      962.39     13.61 o
   0   6  12       19.31       26.04      2.80 o
   1   6  12      593.71      574.61      6.53 o
   2   6  12       96.24      119.49      3.84 o
   3   6  12       55.72       62.36      4.49 o
   4   6  12      131.03      159.68      7.16 o
   5   6  12       63.94       82.65      6.39 o
   6   6  12       24.15       23.94      5.88 o
   7   6  12       32.16       42.65     14.92 o
   8   6  12      104.98      112.80     15.26 o
  -6   7  12        0.47       -4.50     10.19 o
  -5   7  12       28.88       11.52      9.51 o
  -4   7  12        3.95        4.63      7.46 o
  -3   7  12       41.15       55.10     11.72 o
  -2   7  12        6.00       10.02      5.34 o
  -1   7  12      104.15      118.62      6.08 o
   0   7  12      249.54      233.76      4.72 o
   1   7  12      225.28      205.10      4.59 o
   2   7  12     1462.30     1460.14     13.83 o
   3   7  12      204.46      206.98      5.21 o
   4   7  12      256.76      260.86      6.70 o
   5   7  12      958.34      893.61     12.67 o
   6   7  12      219.49      217.64     11.96 o
   7   7  12        0.42        5.72      8.03 o
   8   7  12      195.64      160.23     13.80 o
  -6   8  12        1.54        3.41     12.77 o
  -5   8  12        1.15       -8.00      8.00 o
  -4   8  12       40.07       37.33      9.22 o
  -3   8  12      222.97      207.73     10.97 o
  -2   8  12      225.63      216.80      8.25 o
  -1   8  12      146.38      147.81      6.07 o
   0   8  12      438.79      373.56      9.32 o
   1   8  12      223.16      261.34      5.17 o
   2   8  12        9.12        9.92      3.28 o
   3   8  12        1.94        2.64      3.61 o
   4   8  12      304.57      283.21      7.60 o
   5   8  12      272.59      242.02      7.62 o
   6   8  12      261.54      258.20     10.36 o
   7   8  12       45.93       49.59      9.62 o
  -6   9  12       14.51        7.99     13.89 o
  -5   9  12        3.80       -2.22      9.08 o
  -4   9  12        0.63       -8.03      8.03 o
  -3   9  12       13.82       13.62      8.39 o
  -2   9  12       33.39       43.88      6.74 o
  -1   9  12        2.46        0.48      3.75 o
   0   9  12      178.22      189.08      8.72 o
   1   9  12      840.42      762.85     11.73 o
   2   9  12       41.24       38.15      4.95 o
   3   9  12     1018.21      935.44     12.21 o
   4   9  12      917.94      844.43     13.40 o
   5   9  12      269.68      257.81      8.06 o
   6   9  12      214.47      201.47     13.35 o
   7   9  12       68.74       70.37     10.94 o
  -5  10  12       30.59       22.25     10.31 o
  -4  10  12       78.47       68.04     11.56 o
  -3  10  12        0.58       -1.45      8.43 o
  -2  10  12      111.96      125.54     13.58 o
  -1  10  12      205.27      172.65      8.03 o
   0  10  12       37.48       38.47      7.21 o
   1  10  12        9.95        7.97      4.30 o
   2  10  12        4.26        4.90      3.93 o
   3  10  12      480.45      415.65      8.19 o
   4  10  12      652.96      626.66     11.73 o
   5  10  12       34.10       54.74      6.30 o
   6  10  12      105.17      120.43     12.37 o
   7  10  12      385.74      343.00     14.34 o
  -5  11  12        0.50      -13.16     13.16 o
  -4  11  12        0.64       -2.71      9.66 o
  -3  11  12        1.28       -6.42      8.88 o
  -2  11  12        3.69        6.38      6.26 o
  -1  11  12       51.71       83.55     12.97 o
   0  11  12      242.11      221.33     10.20 o
   1  11  12        4.12        9.95      4.86 o
   2  11  12     1723.94     1562.64     21.54 o
   3  11  12      440.70      395.31      8.34 o
   4  11  12        1.35        4.50      4.60 o
   5  11  12      231.98      238.53      8.54 o
   6  11  12      169.35      194.09     14.37 o
   7  11  12       33.44       50.50     16.57 o
  -4  12  12       39.74       34.46     11.72 o
  -3  12  12        9.32       13.55      7.92 o
  -2  12  12       85.20       82.13      9.10 o
  -1  12  12       33.45       44.90     12.38 o
   0  12  12        4.15        9.13      7.59 o
   1  12  12      213.34      181.59     15.21 o
   2  12  12      114.63      140.67      8.25 o
   3  12  12      225.36      214.32      7.30 o
   4  12  12       35.64       61.49      6.12 o
   5  12  12      313.44      275.68     11.48 o
   6  12  12      331.19      277.76     14.05 o
   7  12  12        0.41       23.35     15.45 o
  -4  13  12        0.59       -4.31     10.75 o
  -3  13  12       23.31       12.07      8.60 o
  -2  13  12        1.10        4.78      9.47 o
  -1  13  12      112.66      123.04     15.55 o
   0  13  12      518.97      493.69     21.84 o
   1  13  12       96.70      121.28     10.56 o
   2  13  12       89.58      121.82      9.78 o
   3  13  12        5.61       15.08      6.57 o
   4  13  12      282.28      254.27      9.94 o
   5  13  12       10.94       19.01     13.50 o
   6  13  12       10.43       27.10     15.16 o
  -3  14  12       23.04       22.99     11.43 o
  -2  14  12        1.36        1.85     13.36 o
  -1  14  12       99.95      102.76     15.84 o
   0  14  12       13.22       16.92     11.85 o
   1  14  12      270.75      249.58     12.02 o
   2  14  12       96.49      134.09     22.69 o
   3  14  12       97.04      117.08     17.73 o
   4  14  12      175.64      221.20     15.60 o
   5  14  12      137.00      175.93     21.64 o
   6  14  12       17.17       23.93     15.94 o
  -2  15  12       38.86       31.20     15.94 o
  -1  15  12       61.16       87.74     15.99 o
   0  15  12       69.41       60.59     15.11 o
   1  15  12       13.56       33.93     12.77 o
   2  15  12       30.99       23.54     15.75 o
   3  15  12       41.38       36.85     16.53 o
   4  15  12       20.96       45.09     18.13 o
   5  15  12       24.42       22.62     16.18 o
  -1  16  12        5.56       25.69     14.97 o
   0  16  12       16.88       18.09     14.33 o
   1  16  12       13.17       14.04     10.20 o
   2  16  12      148.52      199.52     21.40 o
   3  16  12       78.25       84.92     19.74 o
   4  16  12       80.52      103.68     20.81 o
   0  17  12       36.94       44.90     16.23 o
   1  17  12       10.50        6.29     13.16 o
   2  17  12       82.36       91.99     19.99 o
   3  17  12      234.24      277.27     25.79 o
  -1 -13  13        1.53        0.83     14.04 o
  -3 -12  13       28.10       34.03     16.92 o
  -2 -12  13       90.43       89.69     17.89 o
  -1 -12  13       90.18       82.24     16.28 o
   0 -12  13      230.43      206.78     21.69 o
   1 -12  13       31.55        9.99     15.84 o
  -4 -11  13       46.52       55.33     17.21 o
  -3 -11  13       58.11       37.58     15.36 o
  -2 -11  13      292.93      239.15     17.74 o
  -1 -11  13        4.47       -6.24      8.92 o
   0 -11  13        8.34       -2.44     13.89 o
   1 -11  13       29.61       26.18     15.65 o
   2 -11  13        0.40       -2.00     14.23 o
  -5 -10  13        7.70       -1.06     11.39 o
  -4 -10  13       10.41       15.70     15.01 o
  -3 -10  13       20.01       10.56     10.84 o
  -2 -10  13      312.88      265.85     14.00 o
  -1 -10  13      286.06      252.30     10.44 o
   0 -10  13      107.41      106.66     12.85 o
   1 -10  13       12.50       18.33     14.62 o
   2 -10  13        8.20        2.44     10.81 o
   3 -10  13        1.48       11.73      9.49 o
  -5  -9  13       28.51       33.54     17.66 o
  -4  -9  13        1.35       -9.93     10.21 o
  -3  -9  13      456.19      384.31     15.78 o
  -2  -9  13        8.96       10.01      7.60 o
  -1  -9  13       15.15       12.42      9.71 o
   0  -9  13        7.17       15.12     10.03 o
   1  -9  13      150.11      183.86     17.89 o
   2  -9  13        0.52        0.19     10.25 o
   3  -9  13        0.33       12.16     10.97 o
   4  -9  13       14.12        8.07     11.10 o
  -6  -8  13       65.66       65.81     20.91 o
  -5  -8  13        0.16        5.43     10.40 o
  -4  -8  13       80.54       80.60     14.08 o
  -3  -8  13      331.48      325.47     11.78 o
  -2  -8  13       31.37       39.31      6.27 o
  -1  -8  13      301.30      258.91     11.55 o
   0  -8  13      301.88      275.84      9.59 o
   1  -8  13       46.49       54.65     10.78 o
   2  -8  13      113.99      134.87      9.65 o
   3  -8  13        4.71       -3.00      9.91 o
   4  -8  13       32.79       43.27     12.01 o
   5  -8  13        0.05      -13.94     13.94 o
  -6  -7  13       25.59       26.65     18.16 o
  -5  -7  13        6.51       -5.17      9.69 o
  -4  -7  13       76.65       75.96      8.20 o
  -3  -7  13       11.92        9.35      5.94 o
  -2  -7  13        1.02       -1.53      4.90 o
  -1  -7  13        3.96       -1.92      5.93 o
   0  -7  13      218.92      217.39      9.07 o
   1  -7  13       96.50      119.58      9.71 o
   2  -7  13        0.63        5.87      5.72 o
   3  -7  13      154.26      165.05     11.85 o
   4  -7  13       50.63       45.70     11.73 o
   5  -7  13       11.22        2.70     12.21 o
  -6  -6  13        0.66       -0.38      9.65 o
  -5  -6  13      168.53      163.53     14.34 o
  -4  -6  13      148.35      164.87      9.46 o
  -3  -6  13        8.94       10.87      4.43 o
  -2  -6  13      414.12      373.23      8.61 o
  -1  -6  13      707.04      659.79     13.45 o
   0  -6  13      100.98      101.10      9.38 o
   1  -6  13      208.48      187.53      8.75 o
   2  -6  13        4.64       -1.20      5.71 o
   3  -6  13        5.52       11.42      7.18 o
   4  -6  13       57.71       76.07      9.45 o
   5  -6  13       62.31       66.41     12.82 o
   6  -6  13       14.74        8.24     14.48 o
  -7  -5  13       10.59       -3.02     14.87 o
  -6  -5  13        7.24       -0.14      9.38 o
  -5  -5  13        4.82       -6.00      7.59 o
  -4  -5  13       82.39      105.45     10.07 o
  -3  -5  13       36.48       40.53      5.47 o
  -2  -5  13      275.41      272.41      5.74 o
  -1  -5  13       11.04       18.21      6.05 o
   0  -5  13      215.08      208.13     18.80 o
   1  -5  13      196.39      206.83      7.69 o
   2  -5  13     1237.78     1165.05     17.91 o
   3  -5  13        7.65        5.61      6.63 o
   4  -5  13       16.93        9.69      7.32 o
   5  -5  13       64.90       71.26     20.69 o
   6  -5  13       25.71       22.91     14.48 o
  -7  -4  13        0.36       -4.58     14.53 o
  -6  -4  13       95.21      100.82     12.72 o
  -5  -4  13       63.83       81.97      9.51 o
  -4  -4  13      257.23      222.73     10.00 o
  -3  -4  13      323.87      306.93      9.84 o
  -2  -4  13       34.19       47.79      4.50 o
  -1  -4  13       34.83       36.71      5.55 o
   0  -4  13      245.58      249.45      6.35 o
   1  -4  13      649.54      597.09     11.53 o
   2  -4  13        9.11        3.36      5.57 o
   3  -4  13       11.72       17.34      6.70 o
   4  -4  13        1.11       -3.38      6.58 o
   5  -4  13        8.13       15.71      7.40 o
   6  -4  13      103.60      105.85     11.47 o
  -7  -3  13        0.41        7.90     14.09 o
  -6  -3  13        0.93        2.04      8.91 o
  -5  -3  13        4.22        1.48      7.08 o
  -4  -3  13        2.02       12.36      6.81 o
  -3  -3  13      251.02      225.96      7.64 o
  -2  -3  13      316.40      295.83      6.24 o
  -1  -3  13        4.15        8.95      3.34 o
   0  -3  13     3371.73     3048.58     30.24 o
   1  -3  13      550.31      565.84      8.64 o
   2  -3  13        3.13        1.91      4.71 o
   3  -3  13      341.15      315.88     16.88 o
   4  -3  13       55.12       51.83      7.29 o
   5  -3  13        8.24       -0.22      6.89 o
   6  -3  13       43.97       41.52      9.43 o
  -7  -2  13       88.53       96.81     18.09 o
  -6  -2  13        0.54        6.04      9.08 o
  -5  -2  13      160.33      191.24     11.49 o
  -4  -2  13      140.59      163.99     10.18 o
  -3  -2  13       20.13       13.51      5.65 o
  -2  -2  13      290.72      284.59     11.54 o
  -1  -2  13      887.46      853.33     13.92 o
   0  -2  13       61.92       70.93      4.56 o
   1  -2  13       89.63       96.97      7.78 o
   2  -2  13       53.32       66.99      5.71 o
   3  -2  13       28.74       28.03      6.11 o
   4  -2  13      100.87      114.55      8.71 o
   5  -2  13        5.51       -5.27      6.40 o
   6  -2  13        1.80       11.59      8.20 o
   7  -2  13       93.09       54.26     14.23 o
  -7  -1  13        2.15       -0.88      8.94 o
  -6  -1  13       28.15       28.92      9.94 o
  -5  -1  13        5.60        3.57      7.06 o
  -4  -1  13       82.35      106.03     11.70 o
  -3  -1  13      184.05      188.57      7.67 o
  -2  -1  13      397.20      392.94      9.84 o
  -1  -1  13     2146.55     2022.67     17.97 o
   0  -1  13      321.60      315.92      6.51 o
   1  -1  13      632.80      586.29      8.67 o
   2  -1  13      425.28      418.34     11.43 o
   3  -1  13      230.46      194.05      7.99 o
   4  -1  13      275.94      229.03      8.73 o
   5  -1  13       13.02        9.35      6.41 o
   6  -1  13       43.53       45.53     16.65 o
   7  -1  13        2.43       -6.34      8.51 o
  -7   0  13        0.05        6.79     11.50 o
  -6   0  13       79.84       87.73     13.09 o
  -5   0  13        0.79       -4.64     12.92 o
  -4   0  13        2.26        6.00      7.29 o
  -3   0  13      353.69      349.36      9.67 o
  -2   0  13      372.75      371.96      9.62 o
  -1   0  13      188.60      188.82      4.79 o
   0   0  13       38.32       62.97      3.94 o
   1   0  13      288.83      269.69      9.00 o
   2   0  13      632.27      599.13     10.65 o
   3   0  13       10.17       19.66      5.28 o
   4   0  13        8.93        5.77      5.64 o
   5   0  13      199.67      175.71      9.57 o
   6   0  13       61.28       85.68      8.70 o
   7   0  13        1.96       -3.24      7.94 o
  -7   1  13        3.76       -8.63      8.63 o
  -6   1  13        0.90       -8.03      8.03 o
  -5   1  13       33.85       43.30     16.94 o
  -4   1  13        1.17       -6.46      6.49 o
  -3   1  13      235.43      209.38     10.03 o
  -2   1  13     1916.53     1832.60     25.90 o
  -1   1  13       88.78      111.06      4.85 o
   0   1  13     1863.06     1855.96     16.75 o
   1   1  13      363.41      348.29      9.13 o
   2   1  13      117.77      133.14      6.44 o
   3   1  13       11.13        6.88      4.93 o
   4   1  13       19.90       15.47      5.67 o
   5   1  13       14.01       13.98      6.24 o
   6   1  13       26.03       24.08      6.54 o
   7   1  13        2.20        3.83      8.39 o
  -7   2  13        5.95        2.29     13.55 o
  -6   2  13       18.35       29.68      9.61 o
  -5   2  13       10.08        1.97      7.69 o
  -4   2  13        0.93       -6.26      6.26 o
  -3   2  13      414.64      377.59     12.63 o
  -2   2  13       64.79       77.97      6.48 o
  -1   2  13       65.31       86.80      3.83 o
   0   2  13       45.14       54.11      3.35 o
   1   2  13      939.81      914.74     10.33 o
   2   2  13      312.72      279.99      7.08 o
   3   2  13      530.63      528.84     15.35 o
   4   2  13      672.80      642.87     13.61 o
   5   2  13       35.30       39.87      5.70 o
   6   2  13      158.16      180.23      8.08 o
   7   2  13        9.99        6.43      7.97 o
  -7   3  13       28.16       56.89     15.60 o
  -6   3  13       37.68       37.75      9.63 o
  -5   3  13        5.72       -1.06      7.38 o
  -4   3  13      282.25      235.56     11.09 o
  -3   3  13        5.23       -3.27      5.81 o
  -2   3  13        4.69        1.41      4.34 o
  -1   3  13      359.97      345.91      6.62 o
   0   3  13      847.52      825.91      8.24 o
   1   3  13      265.96      279.36      5.12 o
   2   3  13       17.57       10.96      4.07 o
   3   3  13      672.43      635.39     13.06 o
   4   3  13      291.94      244.73      9.27 o
   5   3  13        0.02       -2.78      4.73 o
   6   3  13       50.51       61.39      8.51 o
   7   3  13      112.18      134.92     11.37 o
  -7   4  13        8.11        8.87     13.50 o
  -6   4  13       18.64       14.14      8.89 o
  -5   4  13        0.70       -5.58      7.70 o
  -4   4  13        1.99       -5.12      6.65 o
  -3   4  13      213.86      198.59      9.77 o
  -2   4  13      152.34      151.13      7.65 o
  -1   4  13      472.08      451.49      8.48 o
   0   4  13      328.56      317.73      4.19 o
   1   4  13       69.65       80.75      3.43 o
   2   4  13     3651.82     3440.81     30.29 o
   3   4  13     1111.01     1070.66     15.01 o
   4   4  13        5.59        8.66      4.38 o
   5   4  13      210.43      207.84     13.69 o
   6   4  13      143.63      162.16      8.28 o
   7   4  13      124.69      160.14     14.77 o
  -7   5  13       12.48        6.14     13.80 o
  -6   5  13       26.34        1.63      8.85 o
  -5   5  13       78.74       69.00     10.05 o
  -4   5  13       48.33       62.70     14.14 o
  -3   5  13      155.61      160.20      9.42 o
  -2   5  13       18.48       16.92      4.84 o
  -1   5  13        9.92        8.82      2.64 o
   0   5  13       32.31       42.85      2.59 o
   1   5  13      182.65      179.70      3.84 o
   2   5  13      220.98      199.73      6.64 o
   3   5  13     1073.94      980.74     12.22 o
   4   5  13       13.48       27.59      4.75 o
   5   5  13      181.81      182.96     15.64 o
   6   5  13      204.90      220.01      9.42 o
   7   5  13      111.76      159.92     12.47 o
   8   5  13      107.33      104.27     14.43 o
  -6   6  13        3.62       -0.54      8.44 o
  -5   6  13        0.37       -7.92      9.12 o
  -4   6  13      221.69      189.59     11.31 o
  -3   6  13       59.38       63.28      8.98 o
  -2   6  13      194.30      185.69      7.50 o
  -1   6  13      276.77      282.87      6.99 o
   0   6  13      219.10      217.03      6.86 o
   1   6  13     2289.08     2156.66     16.96 o
   2   6  13     1177.57     1051.08     11.48 o
   3   6  13      509.02      519.85      8.61 o
   4   6  13     1425.26     1325.89     16.98 o
   5   6  13      254.56      229.90      7.64 o
   6   6  13       30.50       40.10      6.29 o
   7   6  13       99.80      116.69     11.05 o
  -6   7  13        5.99       12.45     13.70 o
  -5   7  13        1.95        0.78      8.70 o
  -4   7  13      427.93      365.78     14.09 o
  -3   7  13       37.81       47.56      8.96 o
  -2   7  13       89.13      105.83      7.51 o
  -1   7  13       37.66       52.40      5.26 o
   0   7  13      196.98      189.27      6.28 o
   1   7  13      246.88      235.05      4.97 o
   2   7  13       71.95       84.88      4.77 o
   3   7  13      182.26      180.64      5.89 o
   4   7  13      720.54      672.35     10.49 o
   5   7  13      221.28      212.34      7.75 o
   6   7  13        4.63        9.23      6.12 o
   7   7  13       22.44       29.26      9.26 o
  -6   8  13        4.79       -0.73     13.75 o
  -5   8  13       32.74       31.83     11.53 o
  -4   8  13       57.53       54.55     10.05 o
  -3   8  13       69.26       89.38     14.84 o
  -2   8  13       75.23       89.89     12.95 o
  -1   8  13      518.08      490.69     16.43 o
   0   8  13      934.47      906.90     18.30 o
   1   8  13       92.67       75.99      4.43 o
   2   8  13      410.38      371.82      6.69 o
   3   8  13      779.77      739.35     10.60 o
   4   8  13      196.90      178.76     13.04 o
   5   8  13       40.19       47.28      6.09 o
   6   8  13       38.32       34.02      8.13 o
   7   8  13      173.86      227.87     14.38 o
  -5   9  13        0.87        5.59     13.82 o
  -4   9  13        0.11       -5.91      8.41 o
  -3   9  13       14.69       19.27      8.83 o
  -2   9  13       14.02       15.37      6.35 o
  -1   9  13       87.17      109.09      7.82 o
   0   9  13      360.08      323.22     11.09 o
   1   9  13        7.84       -2.95      3.97 o
   2   9  13      217.32      205.35      6.40 o
   3   9  13     1221.95     1141.92     14.13 o
   4   9  13      150.34      168.43      7.88 o
   5   9  13      189.14      215.20      9.04 o
   6   9  13      214.18      194.39     11.69 o
   7   9  13        9.65       12.51      9.36 o
  -5  10  13        0.07      -10.46     10.46 o
  -4  10  13        6.72       -1.25      9.51 o
  -3  10  13        3.44        5.61     10.99 o
  -2  10  13      176.96      197.31     16.60 o
  -1  10  13      123.26      133.80      8.80 o
   0  10  13      147.40      165.01      9.17 o
   1  10  13      343.88      332.35      7.98 o
   2  10  13      125.29      152.93      9.63 o
   3  10  13       80.19       79.77      5.70 o
   4  10  13       38.11       51.74      6.05 o
   5  10  13       61.07       79.01      7.15 o
   6  10  13      178.39      219.08     32.93 o
   7  10  13       44.21       55.23     16.38 o
  -5  11  13       13.45        7.75     15.01 o
  -4  11  13        1.10       -4.23      9.91 o
  -3  11  13        6.57        3.52      7.44 o
  -2  11  13        1.65        1.67      6.67 o
  -1  11  13       42.39       42.65     11.07 o
   0  11  13        0.90       -6.24      6.59 o
   1  11  13      260.16      246.14     10.25 o
   2  11  13     1327.32     1268.40     21.28 o
   3  11  13       18.50       23.65      4.84 o
   4  11  13      655.63      626.46     11.07 o
   5  11  13      529.77      478.49     12.31 o
   6  11  13       12.61       20.78      9.84 o
   7  11  13       64.29       80.19     17.84 o
  -4  12  13       14.83       10.25     16.26 o
  -3  12  13        1.43       -4.12      7.85 o
  -2  12  13        1.64        3.54      8.97 o
  -1  12  13       14.70       26.03     11.89 o
   0  12  13      345.12      336.75     12.03 o
   1  12  13       55.95       62.61      8.82 o
   2  12  13        1.24        4.48      6.46 o
   3  12  13        3.26        8.11      4.86 o
   4  12  13      350.73      300.82      8.27 o
   5  12  13      166.82      195.26     15.34 o
   6  12  13       11.45        5.17      9.96 o
  -4  13  13        7.87       13.06     16.28 o
  -3  13  13        8.18       13.52      8.54 o
  -2  13  13        0.52        3.22     12.82 o
  -1  13  13       30.90       20.72     11.75 o
   0  13  13       48.20       39.08      8.76 o
   1  13  13      144.14      175.43     12.55 o
   2  13  13        0.86        1.83     11.21 o
   3  13  13      710.10      641.11     15.86 o
   4  13  13      176.12      209.56     10.76 o
   5  13  13       14.56       22.72     15.89 o
   6  13  13      379.58      389.83     23.30 o
  -3  14  13       39.83       38.84     11.88 o
  -2  14  13        0.65       12.63     13.99 o
  -1  14  13        5.93        7.21     13.21 o
   0  14  13        1.87       -6.87     11.31 o
   1  14  13       59.24       76.72     11.33 o
   2  14  13       28.33       21.25     13.89 o
   3  14  13      277.70      261.98     11.44 o
   4  14  13      179.32      187.75     15.44 o
   5  14  13      316.80      324.45     16.63 o
   6  14  13      192.13      193.72     24.03 o
  -2  15  13       42.63       54.74     16.09 o
  -1  15  13       22.65        7.41     13.70 o
   0  15  13       25.31       30.37     14.28 o
   1  15  13      258.87      253.54     12.44 o
   2  15  13      236.03      276.40     23.11 o
   3  15  13       19.48       43.04     16.72 o
   4  15  13      539.34      490.30     25.59 o
   5  15  13       66.06       77.26     14.18 o
  -1  16  13        9.55        5.07     14.19 o
   0  16  13        0.41        5.22     13.99 o
   1  16  13        2.22       -6.51      9.84 o
   2  16  13       63.36       70.78     18.62 o
   3  16  13        4.42      -15.79     15.79 o
   4  16  13       21.33       45.82     18.91 o
   0  17  13       90.44       98.13     18.28 o
   2  17  13       21.17        0.58     18.09 o
   3  17  13      156.97      174.37     23.35 o
  -3 -12  14        6.77       -2.63     15.89 o
  -2 -12  14        5.11        1.46     15.55 o
  -1 -12  14       13.64       19.60     14.62 o
   0 -12  14        2.89      -15.21     15.21 o
   1 -12  14        3.80      -15.26     15.26 o
  -4 -11  14       40.03       43.09     18.04 o
  -3 -11  14        3.54      -13.36     13.36 o
  -2 -11  14      186.24      233.11     20.86 o
  -1 -11  14       21.59       18.39      9.33 o
   0 -11  14       55.28       36.12     15.89 o
   1 -11  14        2.21        8.14     15.11 o
   2 -11  14        0.07       -3.56     15.79 o
  -5 -10  14        8.10       14.97     16.18 o
  -4 -10  14       99.69      111.83     19.11 o
  -3 -10  14      266.28      221.60     18.23 o
  -2 -10  14        0.39        6.81     10.09 o
  -1 -10  14       36.06       40.41      8.71 o
   0 -10  14       84.46      117.53     17.89 o
   1 -10  14      156.89      164.52     18.96 o
   2 -10  14       13.02       -3.56     15.60 o
   3 -10  14       13.77       22.57     17.99 o
  -5  -9  14        0.90       -3.32     11.01 o
  -4  -9  14      306.87      286.78     19.69 o
  -3  -9  14       41.82       37.54     10.49 o
  -2  -9  14        0.35       -7.68      7.68 o
  -1  -9  14      204.23      215.74     12.02 o
   0  -9  14       22.36       37.31     10.93 o
   1  -9  14        0.35        4.22     10.12 o
   2  -9  14       75.23       73.11     14.28 o
   3  -9  14       25.50       32.02      9.79 o
   4  -9  14        1.38       -3.41     15.65 o
  -6  -8  14       18.24       33.78     19.26 o
  -5  -8  14       31.36       30.58      9.63 o
  -4  -8  14        6.73       -3.65     16.82 o
  -3  -8  14      116.43      168.41     13.52 o
  -2  -8  14       32.96       46.69      8.22 o
  -1  -8  14      457.22      413.88     11.78 o
   0  -8  14      224.53      224.88     30.37 o
   1  -8  14       44.59       57.04     11.23 o
   2  -8  14      636.78      571.40     20.98 o
   3  -8  14        0.44       -4.47     10.41 o
   4  -8  14       44.72       28.80     11.97 o
  -6  -7  14      153.86      154.75     15.65 o
  -5  -7  14       49.08       54.69     12.41 o
  -4  -7  14       32.56       28.32      8.62 o
  -3  -7  14      186.89      183.87     15.79 o
  -2  -7  14      143.80      160.34     10.03 o
  -1  -7  14        9.86        7.13      6.32 o
   0  -7  14       36.82       43.93      6.92 o
   1  -7  14        1.62        5.26     12.04 o
   2  -7  14        1.69        3.30      6.06 o
   3  -7  14       66.05       59.39     10.36 o
   4  -7  14       38.68       40.65     11.65 o
   5  -7  14        8.09       -5.26     14.77 o
  -6  -6  14        7.30       -3.91     10.36 o
  -5  -6  14        5.19        0.82     10.99 o
  -4  -6  14       46.05       52.87      7.65 o
  -3  -6  14      139.14      170.11     10.43 o
  -2  -6  14      466.00      447.62     14.73 o
  -1  -6  14       95.17       97.61      7.91 o
   0  -6  14      164.03      160.91     14.18 o
   1  -6  14      590.58      503.97     11.56 o
   2  -6  14        0.88        6.63      6.26 o
   3  -6  14       82.81       71.46      9.38 o
   4  -6  14       17.43       14.76      9.94 o
   5  -6  14       23.31        8.56     10.43 o
  -6  -5  14        1.20       -0.88      9.82 o
  -5  -5  14        0.07       -2.49      9.42 o
  -4  -5  14      342.45      309.07     10.04 o
  -3  -5  14       38.58       56.40      6.83 o
  -2  -5  14       31.96       36.49      5.68 o
  -1  -5  14       75.51       75.68      7.08 o
   0  -5  14      166.90      168.40     19.24 o
   1  -5  14       41.71       49.62      7.63 o
   2  -5  14      267.34      262.47      9.10 o
   3  -5  14       43.72       55.42      8.60 o
   4  -5  14      242.12      227.64     19.51 o
   5  -5  14        8.18        6.51      9.36 o
   6  -5  14        0.07      -10.87     13.45 o
  -7  -4  14        0.74       -5.12     15.11 o
  -6  -4  14       34.16       39.77     11.17 o
  -5  -4  14       92.71       81.47     11.93 o
  -4  -4  14      160.51      184.56      8.98 o
  -3  -4  14      277.16      271.01      8.57 o
  -2  -4  14       51.95       52.09      4.34 o
  -1  -4  14      475.50      458.05     10.72 o
   0  -4  14      128.92      146.13     12.35 o
   1  -4  14       41.92       37.28      5.88 o
   2  -4  14      163.22      200.98      8.95 o
   3  -4  14        4.30        3.31      6.60 o
   4  -4  14       11.09       14.77      7.52 o
   5  -4  14       39.51       27.23      9.54 o
   6  -4  14        7.35       -9.75     12.63 o
  -7  -3  14        4.00       -8.24     15.11 o
  -6  -3  14      119.28      129.95     28.79 o
  -5  -3  14        1.83       -7.06      7.06 o
  -4  -3  14       32.12       47.97      8.17 o
  -3  -3  14       41.10       53.13      7.43 o
  -2  -3  14        2.53       -0.21      4.06 o
  -1  -3  14      433.07      403.47     12.75 o
   0  -3  14      491.68      478.24     13.86 o
   1  -3  14      105.47      139.40      7.33 o
   2  -3  14      208.87      176.66      8.75 o
   3  -3  14      308.06      293.47     13.32 o
   4  -3  14       22.92       22.30      7.32 o
   5  -3  14       83.88       89.95      9.56 o
   6  -3  14      104.11      104.54     11.65 o
  -7  -2  14        0.11        8.77     15.16 o
  -6  -2  14       18.53        2.47     11.31 o
  -5  -2  14      419.22      358.18     13.45 o
  -4  -2  14       61.07       78.67      9.42 o
  -3  -2  14      142.49      155.20      7.45 o
  -2  -2  14      775.39      777.56     18.25 o
  -1  -2  14      459.40      458.01      9.00 o
   0  -2  14      161.10      164.30      8.22 o
   1  -2  14       45.83       59.42      4.25 o
   2  -2  14       31.18       36.98      5.60 o
   3  -2  14        7.06        8.58      6.06 o
   4  -2  14        0.21       -0.62      6.32 o
   5  -2  14       20.91       30.01     10.33 o
   6  -2  14       20.46        0.26      8.60 o
   7  -2  14       97.39       74.92     14.97 o
  -7  -1  14        0.17       -0.58     14.43 o
  -6  -1  14       17.13       11.73      9.93 o
  -5  -1  14       25.75       22.20      7.94 o
  -4  -1  14       19.97       14.60      8.12 o
  -3  -1  14       21.57       27.02      6.11 o
  -2  -1  14      420.22      388.91     10.21 o
  -1  -1  14      124.82      139.50      5.08 o
   0  -1  14       33.11       43.09      4.16 o
   1  -1  14     1078.10     1010.05     12.60 o
   2  -1  14      423.57      406.36      9.24 o
   3  -1  14       13.34       19.18      6.06 o
   4  -1  14      492.82      429.95     12.02 o
   5  -1  14       23.03       28.73      7.28 o
   6  -1  14        0.41        3.43      7.94 o
   7  -1  14        0.37       -9.99     11.50 o
  -7   0  14        2.33       -7.46     13.84 o
  -6   0  14       10.55       16.28      9.31 o
  -5   0  14        3.78       -0.42      8.20 o
  -4   0  14      130.68      149.95     11.96 o
  -3   0  14      267.80      274.40      9.05 o
  -2   0  14       12.33       17.59      5.44 o
  -1   0  14       15.58       21.88      3.19 o
   0   0  14      301.62      308.14      6.58 o
   1   0  14      399.22      375.56     12.95 o
   2   0  14      136.25      153.04      7.12 o
   3   0  14      223.67      171.21      7.93 o
   4   0  14      311.96      273.67      9.73 o
   5   0  14      103.60      145.29      9.76 o
   6   0  14        2.16        0.79      7.94 o
   7   0  14        1.07        6.78     12.99 o
  -7   1  14        0.43        4.68     14.19 o
  -6   1  14        0.19       -0.29      8.69 o
  -5   1  14        0.73       -6.76      8.20 o
  -4   1  14      187.15      191.84     25.54 o
  -3   1  14      128.30      154.25      8.58 o
  -2   1  14      360.45      355.40      9.84 o
  -1   1  14      612.43      613.93      8.40 o
   0   1  14     1898.98     1782.77     19.06 o
   1   1  14       21.33       24.18      3.68 o
   2   1  14      939.25      845.49     13.32 o
   3   1  14      735.74      704.74     16.41 o
   4   1  14        5.73        4.88      5.63 o
   5   1  14       51.45       52.93      7.54 o
   6   1  14        0.76        5.20      6.19 o
   7   1  14        3.09        1.52      8.38 o
  -7   2  14        3.47        0.00     13.21 o
  -6   2  14       34.57       26.84      9.69 o
  -5   2  14      111.04      114.12     11.41 o
  -4   2  14        2.00        0.90      7.13 o
  -3   2  14       13.57       15.27      5.47 o
  -2   2  14        3.57       -0.59      4.47 o
  -1   2  14       36.64       44.56      4.45 o
   0   2  14        5.12        2.51      2.62 o
   1   2  14      310.93      318.63      6.90 o
   2   2  14       50.98       62.70      5.25 o
   3   2  14     1126.69     1026.96     18.17 o
   4   2  14      347.11      335.45     10.48 o
   5   2  14      183.36      186.15      7.59 o
   6   2  14      187.64      178.03     11.07 o
   7   2  14       48.16       52.80      9.74 o
  -7   3  14        2.27       23.93     14.97 o
  -6   3  14        2.04        4.80      8.74 o
  -5   3  14       28.23       13.11      8.76 o
  -4   3  14       84.27      108.63     10.63 o
  -3   3  14       27.00       22.07     11.63 o
  -2   3  14      723.25      678.01     22.63 o
  -1   3  14      469.33      452.42      8.64 o
   0   3  14      126.26      124.24      4.47 o
   1   3  14     1519.78     1440.45     17.65 o
   2   3  14     2676.88     2488.91     28.56 o
   3   3  14      201.20      171.33      7.79 o
   4   3  14      197.30      201.85      7.15 o
   5   3  14       60.02       75.37      6.46 o
   6   3  14       11.15        3.29      6.35 o
   7   3  14       38.44       41.81      9.63 o
  -7   4  14       33.64       12.53     15.01 o
  -6   4  14       11.28       24.58      9.54 o
  -5   4  14       35.77       29.54      8.94 o
  -4   4  14       84.13      102.81     10.34 o
  -3   4  14      113.47      136.91     10.86 o
  -2   4  14       78.66      100.18      7.15 o
  -1   4  14      200.47      189.46      5.51 o
   0   4  14       67.26       87.39      4.96 o
   1   4  14      589.43      562.90      6.82 o
   2   4  14      368.63      369.22      6.91 o
   3   4  14      617.20      577.58     10.16 o
   4   4  14      205.60      185.87     10.15 o
   5   4  14      547.50      526.40     13.00 o
   6   4  14       11.69       13.31      6.26 o
   7   4  14        2.22       -0.01      8.13 o
  -6   5  14        0.02        0.66      9.03 o
  -5   5  14       30.35       37.23      9.06 o
  -4   5  14       74.67       74.84     15.06 o
  -3   5  14       17.91       18.43      7.80 o
  -2   5  14      316.72      284.34      8.89 o
  -1   5  14       70.04       98.39      8.49 o
   0   5  14     1160.97     1081.82     11.32 o
   1   5  14      804.23      779.95      8.58 o
   2   5  14       65.29       81.55      4.65 o
   3   5  14       11.66       19.16      3.96 o
   4   5  14      342.35      335.04      8.39 o
   5   5  14       22.66       26.49      5.80 o
   6   5  14        9.26        9.55      6.40 o
   7   5  14      119.32      146.65     12.05 o
  -6   6  14       11.58        1.81      8.68 o
  -5   6  14       32.26       25.81      9.39 o
  -4   6  14      122.16      115.16     11.35 o
  -3   6  14       87.66       98.00     10.39 o
  -2   6  14       11.41        5.92      5.35 o
  -1   6  14      212.30      195.06      6.41 o
   0   6  14      670.69      650.33     16.10 o
   1   6  14      714.27      691.28      7.63 o
   2   6  14       51.77       66.15      4.52 o
   3   6  14     1344.66     1301.19     13.79 o
   4   6  14      390.63      356.33      8.70 o
   5   6  14        9.81        8.75      5.49 o
   6   6  14      370.21      359.26     10.72 o
   7   6  14        8.96        2.36      9.02 o
  -6   7  14        1.99        6.53     13.50 o
  -5   7  14        5.85       12.63      9.04 o
  -4   7  14      151.10      134.92     12.17 o
  -3   7  14       98.19      115.59     22.03 o
  -2   7  14      122.84      148.52      8.86 o
  -1   7  14      309.89      299.36      7.39 o
   0   7  14      100.28       94.00     11.66 o
   1   7  14      124.12      130.59      4.35 o
   2   7  14      504.08      466.13      7.99 o
   3   7  14      243.82      237.18      6.14 o
   4   7  14      204.29      202.57      6.67 o
   5   7  14        1.22       -4.59      5.00 o
   6   7  14      184.17      189.07      9.47 o
   7   7  14      147.39      180.54     13.29 o
  -6   8  14        1.93        3.46     14.14 o
  -5   8  14        8.69       22.38      9.85 o
  -4   8  14       13.61       -0.45      8.67 o
  -3   8  14       22.65       29.54      9.19 o
  -2   8  14       72.70       89.37      7.82 o
  -1   8  14      495.27      453.56      8.98 o
   0   8  14      760.95      729.27     16.20 o
   1   8  14      728.72      693.40     10.32 o
   2   8  14      921.23      938.66     13.11 o
   3   8  14      302.01      274.43      6.72 o
   4   8  14       55.59       79.91      5.93 o
   5   8  14      712.99      659.18     15.01 o
   6   8  14       22.61       24.74      9.32 o
   7   8  14        0.16        2.41      8.92 o
  -5   9  14        0.03       -6.27      9.06 o
  -4   9  14       25.33       39.14     12.60 o
  -3   9  14       57.04       67.81      8.10 o
  -2   9  14       53.29       44.64      7.11 o
  -1   9  14       43.09       38.04      6.62 o
   0   9  14       10.98       10.80      9.02 o
   1   9  14       39.10       52.00      7.93 o
   2   9  14      541.58      496.29     10.32 o
   3   9  14       83.19      102.55      5.89 o
   4   9  14      199.87      202.97      9.89 o
   5   9  14      450.46      391.58      9.91 o
   6   9  14       71.41       69.36     20.94 o
   7   9  14       21.26       27.25     14.62 o
  -5  10  14        0.74        7.17     10.70 o
  -4  10  14        0.65        3.44     10.04 o
  -3  10  14       44.42       55.48      8.60 o
  -2  10  14      104.12      105.40      8.84 o
  -1  10  14        4.05       11.46      9.46 o
   0  10  14      229.66      212.14      9.88 o
   1  10  14      741.24      712.36     16.39 o
   2  10  14        5.13        5.53      4.52 o
   3  10  14      437.16      426.61      8.66 o
   4  10  14      309.02      291.26      8.66 o
   5  10  14        6.29        6.32      5.87 o
   6  10  14       14.03       14.37     11.11 o
   7  10  14       17.07       32.03     15.45 o
  -5  11  14       12.06       19.45     16.48 o
  -4  11  14       14.03        9.90     10.63 o
  -3  11  14       52.60       56.33      9.19 o
  -2  11  14       16.96       17.94      7.57 o
  -1  11  14       20.85       13.41     11.02 o
   0  11  14       52.60       62.41     11.50 o
   1  11  14      196.37      170.84     17.35 o
   2  11  14       50.85       65.64      7.60 o
   3  11  14      355.22      339.00      8.17 o
   4  11  14      759.34      681.08     11.60 o
   5  11  14       23.56       35.02      8.52 o
   6  11  14      132.44      160.45     14.40 o
   7  11  14      227.81      233.64     19.11 o
  -4  12  14        0.03      -10.65     10.65 o
  -3  12  14        2.53        1.35      8.20 o
  -2  12  14       34.64       26.97     13.97 o
  -1  12  14      165.40      208.25     18.04 o
   0  12  14      117.74      138.43     10.55 o
   1  12  14       20.41       19.57     11.63 o
   2  12  14      735.64      704.55     19.04 o
   3  12  14       49.59       54.88      6.56 o
   4  12  14        3.24       -1.05      5.61 o
   5  12  14       18.36       23.64     10.15 o
   6  12  14       98.48      104.63     23.54 o
  -3  13  14        1.33       -9.98     10.04 o
  -2  13  14        6.13       14.53     13.11 o
  -1  13  14        4.42        0.58     11.99 o
   0  13  14        7.68        9.54      8.34 o
   1  13  14        1.47        4.14      8.49 o
   2  13  14      166.68      229.45     19.84 o
   3  13  14      435.40      390.44     13.03 o
   4  13  14       49.34       65.11      8.44 o
   5  13  14      381.39      330.43     15.98 o
   6  13  14      380.78      306.13     21.79 o
  -3  14  14       74.29       71.41     13.11 o
  -2  14  14        0.44       -3.70     13.21 o
  -1  14  14       27.13       18.91     13.60 o
   0  14  14       29.18       28.57     13.45 o
   1  14  14      246.32      250.18     17.77 o
   2  14  14        3.57        0.54     13.84 o
   3  14  14        1.82        4.02      8.22 o
   4  14  14        2.09        1.07     10.29 o
   5  14  14      339.22      284.68     15.15 o
  -2  15  14        8.92        7.36     14.82 o
  -1  15  14        0.31       17.50     14.43 o
   0  15  14       52.54       71.27     15.50 o
   1  15  14       63.14       74.13     11.51 o
   2  15  14       93.17      124.50     19.30 o
   3  15  14       13.68       16.09     16.28 o
   4  15  14      606.39      550.11     26.91 o
   5  15  14      168.46      205.95     17.34 o
  -1  16  14       57.63       60.20     16.67 o
   0  16  14        2.45       -7.21     12.92 o
   1  16  14        0.69       -7.32     12.70 o
   2  16  14        3.06        0.88     17.01 o
   3  16  14       63.59       95.25     20.04 o
   4  16  14       51.32       34.51     18.96 o
   2  17  14       73.80       67.90     20.67 o
  -1 -12  15        2.27       -2.00     14.04 o
  -3 -11  15       33.20       47.09     17.11 o
  -2 -11  15        5.99       10.58     14.48 o
  -1 -11  15       77.77       93.79     16.48 o
   0 -11  15      181.15      213.32     21.45 o
   1 -11  15        1.04      -15.36     15.36 o
  -4 -10  15       90.38      102.08     19.21 o
  -3 -10  15       45.11       54.79     15.99 o
  -2 -10  15        1.88      -11.16     13.50 o
  -1 -10  15        4.42        5.52      9.40 o
   0 -10  15        0.46       -2.19     13.65 o
   1 -10  15       13.68       -0.58     14.97 o
   2 -10  15      147.86      119.87     19.84 o
  -5  -9  15       15.32       17.39     12.35 o
  -4  -9  15       77.47       78.58     17.65 o
  -3  -9  15       48.56       68.44     16.38 o
  -2  -9  15      187.05      183.38     12.96 o
  -1  -9  15       64.70       91.04      9.46 o
   0  -9  15        2.64       -9.89      9.89 o
   1  -9  15        9.12       -2.68     14.38 o
   2  -9  15       70.22       37.10     16.43 o
   3  -9  15       10.95       -0.21      9.28 o
  -5  -8  15       12.58       16.40     12.70 o
  -4  -8  15       53.39       48.21     15.94 o
  -3  -8  15       26.50       23.54     13.26 o
  -2  -8  15       19.94       12.47      9.49 o
  -1  -8  15       28.68       46.57      8.06 o
   0  -8  15       75.24      106.77     19.45 o
   1  -8  15      268.55      235.08     35.05 o
   2  -8  15       20.26        9.30     10.56 o
   3  -8  15        5.15       -5.19      8.65 o
   4  -8  15       22.35        0.88     15.55 o
  -6  -7  15       11.75      -14.92     14.92 o
  -5  -7  15        7.53       -1.50      8.61 o
  -4  -7  15      198.26      216.42     27.44 o
  -3  -7  15      182.68      225.60     19.60 o
  -2  -7  15       32.15       35.64      9.29 o
  -1  -7  15       22.28       22.16      6.90 o
   0  -7  15      250.60      235.07      9.19 o
   1  -7  15       11.30        3.93      9.35 o
   2  -7  15       11.37       18.03      6.64 o
   3  -7  15       35.14       52.04     11.96 o
   4  -7  15        1.76        1.50     10.14 o
  -6  -6  15        0.46        1.61     15.94 o
  -5  -6  15        8.88      -10.09     10.09 o
  -4  -6  15       10.97        9.07      8.04 o
  -3  -6  15      131.84      143.56     16.92 o
  -2  -6  15      132.43      178.42     12.12 o
  -1  -6  15       57.45       54.91      7.24 o
   0  -6  15      433.78      398.46     10.79 o
   1  -6  15      142.58      169.50     10.63 o
   2  -6  15       29.55       29.75      7.48 o
   3  -6  15      164.02      192.51     12.45 o
   4  -6  15       23.74       27.36     11.12 o
   5  -6  15       13.70       -2.19     14.58 o
  -6  -5  15        0.44        3.24     15.82 o
  -5  -5  15       70.79       73.52     20.30 o
  -4  -5  15      263.26      247.35      9.65 o
  -3  -5  15        6.07       -0.50      6.71 o
  -2  -5  15      304.22      277.60     11.87 o
  -1  -5  15       99.26      118.22      9.63 o
   0  -5  15        3.07        1.91      5.55 o
   1  -5  15       28.48       32.79      5.64 o
   2  -5  15       11.74        9.59      6.44 o
   3  -5  15        3.22        0.84      7.62 o
   4  -5  15      234.31      212.88     12.88 o
   5  -5  15        2.85       -0.06     10.09 o
  -6  -4  15        4.69        1.45     10.01 o
  -5  -4  15      126.76      141.16     14.20 o
  -4  -4  15       45.60       47.62      7.32 o
  -3  -4  15        1.78        9.42      5.68 o
  -2  -4  15      147.32      148.36     12.04 o
  -1  -4  15      311.10      310.99      9.28 o
   0  -4  15       29.15       36.71      6.57 o
   1  -4  15      537.75      518.73     12.98 o
   2  -4  15      286.15      269.93     12.79 o
   3  -4  15       53.56       61.46      8.53 o
   4  -4  15      113.51      139.11     11.09 o
   5  -4  15        8.16       -8.80      8.80 o
   6  -4  15       12.08       20.23     14.97 o
  -6  -3  15      176.35      185.34     19.08 o
  -5  -3  15        1.07        9.23      9.80 o
  -4  -3  15        2.60       -1.55      7.08 o
  -3  -3  15       43.22       47.45     10.96 o
  -2  -3  15       33.54       38.30      6.05 o
  -1  -3  15       98.85      128.36      7.53 o
   0  -3  15       96.06      104.62      6.18 o
   1  -3  15       40.72       36.90      6.79 o
   2  -3  15      217.50      201.54      8.82 o
   3  -3  15      102.77      131.69      9.91 o
   4  -3  15       16.59       11.68      8.08 o
   5  -3  15      111.28      107.71     17.01 o
   6  -3  15       41.83       52.87     19.18 o
  -7  -2  15       40.94       46.60     17.84 o
  -6  -2  15        3.93       13.65     10.21 o
  -5  -2  15      159.49      191.51     14.68 o
  -4  -2  15        3.55        3.69      7.08 o
  -3  -2  15      531.29      502.78     11.25 o
  -2  -2  15      128.58      140.96     21.37 o
  -1  -2  15      191.52      160.06      6.88 o
   0  -2  15      286.42      287.02      8.57 o
   1  -2  15      648.67      601.14     15.88 o
   2  -2  15      172.20      176.98      7.76 o
   3  -2  15      117.10      137.97     10.46 o
   4  -2  15        4.08        5.53      6.74 o
   5  -2  15        1.26        3.77      7.42 o
   6  -2  15       44.64       46.52     10.44 o
  -7  -1  15        1.89        3.12     15.40 o
  -6  -1  15       11.92       14.91     11.75 o
  -5  -1  15       98.60      113.13     12.56 o
  -4  -1  15        3.81       -5.43      7.78 o
  -3  -1  15       34.02       46.61      7.01 o
  -2  -1  15        1.55        2.74      4.01 o
  -1  -1  15       47.06       57.76      4.59 o
   0  -1  15      382.77      337.49     11.32 o
   1  -1  15      281.95      284.47     10.65 o
   2  -1  15       64.03       70.50      8.56 o
   3  -1  15      397.72      367.62     18.62 o
   4  -1  15      474.98      395.35     11.99 o
   5  -1  15        6.47        7.54      7.07 o
   6  -1  15       34.78       35.52      9.04 o
   7  -1  15       23.31       28.96     13.55 o
  -7   0  15        3.29       -5.70     14.43 o
  -6   0  15        4.75       -3.25      9.89 o
  -5   0  15        1.44        6.89      8.76 o
  -4   0  15      346.71      301.82     13.30 o
  -3   0  15       23.62       25.74      6.42 o
  -2   0  15      134.97      165.38     23.34 o
  -1   0  15      690.32      651.20      9.76 o
   0   0  15      305.84      299.68      7.37 o
   1   0  15      168.65      161.62      5.47 o
   2   0  15      302.95      287.47      8.22 o
   3   0  15      177.81      183.33      9.12 o
   4   0  15        1.24        4.18      6.50 o
   5   0  15        3.48       -0.67      6.67 o
   6   0  15        5.27        1.82      9.63 o
   7   0  15        0.31       -7.75     11.70 o
  -7   1  15        1.11       -3.80     14.48 o
  -6   1  15       31.66       14.28      9.49 o
  -5   1  15        4.86        3.71      8.56 o
  -4   1  15      241.60      219.12     12.27 o
  -3   1  15      250.59      255.77      9.39 o
  -2   1  15       98.21      111.55      7.60 o
  -1   1  15      377.62      375.15      7.62 o
   0   1  15      480.38      499.54      9.12 o
   1   1  15       98.41      124.03      9.47 o
   2   1  15     1594.30     1474.61     28.25 o
   3   1  15      228.09      208.94      8.73 o
   4   1  15        0.57       -4.26      6.84 o
   5   1  15      173.91      163.23     12.78 o
   6   1  15       37.79       34.04      9.05 o
   7   1  15       17.87       21.45     12.77 o
  -7   2  15       14.16       -4.19     13.75 o
  -6   2  15        6.60        2.41      9.10 o
  -5   2  15        7.34        5.35      9.05 o
  -4   2  15      160.65      201.46     13.14 o
  -3   2  15      801.31      714.53     15.51 o
  -2   2  15      191.56      178.46      7.72 o
  -1   2  15        2.25        5.51      3.70 o
   0   2  15      231.13      222.72      7.67 o
   1   2  15      802.82      760.89     11.52 o
   2   2  15        6.63       -0.92      4.37 o
   3   2  15      154.63      180.85      8.81 o
   4   2  15       18.74       17.90      6.46 o
   5   2  15      208.94      205.83     12.69 o
   6   2  15       26.08       22.07      8.56 o
   7   2  15        2.63        9.84      8.28 o
  -6   3  15        3.82       -2.18      8.77 o
  -5   3  15        3.65        7.56      8.53 o
  -4   3  15       19.85        6.33      8.13 o
  -3   3  15        8.10        6.70      7.99 o
  -2   3  15      248.52      247.51      8.60 o
  -1   3  15      143.51      144.94     10.22 o
   0   3  15      809.80      798.91     13.37 o
   1   3  15      838.72      785.20     14.58 o
   2   3  15      474.44      424.56      9.36 o
   3   3  15      555.42      521.70     12.71 o
   4   3  15      725.12      657.43     11.88 o
   5   3  15        2.11       13.67      5.85 o
   6   3  15       35.57       54.68      7.47 o
   7   3  15       13.33        9.34      8.89 o
  -6   4  15        1.35       -7.37      8.35 o
  -5   4  15        0.43       -6.78      8.95 o
  -4   4  15       80.39       98.93     12.84 o
  -3   4  15      222.61      201.06      8.44 o
  -2   4  15       17.33       24.15      5.66 o
  -1   4  15      236.40      224.92      6.10 o
   0   4  15      540.57      502.20      8.88 o
   1   4  15      267.56      239.77      5.04 o
   2   4  15      100.56      128.79      5.51 o
   3   4  15      129.05      156.60      7.14 o
   4   4  15      244.58      215.52      7.28 o
   5   4  15      433.95      410.74     10.05 o
   6   4  15      204.50      226.60     11.90 o
   7   4  15       95.38      109.68     11.54 o
  -6   5  15        4.67        2.79      9.01 o
  -5   5  15       49.21       44.41      9.64 o
  -4   5  15        9.19        2.53     12.11 o
  -3   5  15      112.45      122.16     12.99 o
  -2   5  15       21.06       30.81      6.07 o
  -1   5  15     1037.62      959.22     12.95 o
   0   5  15      291.96      298.65      9.54 o
   1   5  15        1.05       -2.62      2.78 o
   2   5  15      631.91      581.21      8.87 o
   3   5  15       76.12       88.17      6.15 o
   4   5  15        7.43        6.21      5.04 o
   5   5  15       37.84       58.44      9.93 o
   6   5  15       15.05       12.64      6.53 o
   7   5  15       28.09       37.89      9.12 o
  -6   6  15       30.13       15.60     15.01 o
  -5   6  15       11.80        6.48      9.55 o
  -4   6  15        7.56        4.57      8.39 o
  -3   6  15       11.68        9.82      5.95 o
  -2   6  15       46.44       50.74      6.85 o
  -1   6  15       27.95       36.17      4.87 o
   0   6  15      595.37      556.24     17.86 o
   1   6  15       99.41      121.66      4.59 o
   2   6  15       22.04       18.78      3.90 o
   3   6  15     1284.04     1185.87     14.36 o
   4   6  15       10.96       11.23      5.05 o
   5   6  15      729.47      673.79     12.71 o
   6   6  15      407.57      391.63     11.23 o
   7   6  15        0.46        2.26      8.49 o
  -6   7  15        0.82       10.43     14.28 o
  -5   7  15       18.04       14.71      9.89 o
  -4   7  15        8.87        7.84      9.44 o
  -3   7  15      170.71      181.62      9.52 o
  -2   7  15      355.67      360.33     10.78 o
  -1   7  15       47.51       47.18      6.29 o
   0   7  15      292.22      245.17      8.33 o
   1   7  15      137.99      164.48      5.79 o
   2   7  15      464.68      421.63      7.78 o
   3   7  15      212.78      215.42      6.32 o
   4   7  15      224.00      205.80      7.58 o
   5   7  15       18.04       18.81      6.01 o
   6   7  15       46.03       63.31     10.78 o
   7   7  15       48.07       51.44     16.57 o
  -5   8  15       62.75       65.16     12.13 o
  -4   8  15       27.96       15.75     10.03 o
  -3   8  15       14.70       10.57      6.66 o
  -2   8  15        0.67        0.74      6.01 o
  -1   8  15       58.13       79.42      5.75 o
   0   8  15       55.95       60.14      7.82 o
   1   8  15      723.04      694.35     13.73 o
   2   8  15      246.33      223.81      8.63 o
   3   8  15        2.42        3.69      4.12 o
   4   8  15      609.66      560.59     10.28 o
   5   8  15      800.49      751.24     15.77 o
   6   8  15       17.67       16.54      9.47 o
   7   8  15      236.66      202.69     16.77 o
  -5   9  15        1.77       16.40     10.52 o
  -4   9  15       41.71       39.06     11.00 o
  -3   9  15       82.72       88.52      9.03 o
  -2   9  15       17.01       16.07      6.70 o
  -1   9  15       22.02       19.26     10.29 o
   0   9  15      259.50      273.04     10.67 o
   1   9  15       16.98       25.48      7.06 o
   2   9  15        4.11        2.49      4.16 o
   3   9  15      287.15      237.14      6.76 o
   4   9  15      445.87      412.65      9.84 o
   5   9  15      134.55      189.17     10.32 o
   6   9  15       41.18       57.66     11.07 o
   7   9  15       32.83       37.54     15.84 o
  -5  10  15       12.84        3.61     15.45 o
  -4  10  15        7.19        2.75     10.37 o
  -3  10  15        0.86        3.09      7.51 o
  -2  10  15       80.29       96.58      9.11 o
  -1  10  15       48.84      102.27     13.89 o
   0  10  15       49.39       51.31      8.19 o
   1  10  15      120.01      132.70      9.78 o
   2  10  15      416.66      375.56     25.37 o
   3  10  15      970.79      897.01     12.89 o
   4  10  15      196.66      203.23      8.39 o
   5  10  15      106.76      137.78     10.29 o
   6  10  15      184.49      213.88     21.25 o
   7  10  15       57.03       45.38     16.87 o
  -4  11  15        0.04       -5.79     10.32 o
  -3  11  15        8.97        0.18      8.25 o
  -2  11  15      226.16      207.84     36.56 o
  -1  11  15      118.69      149.70     15.99 o
   0  11  15       14.60       24.93      8.05 o
   1  11  15        2.85        4.98      7.52 o
   2  11  15      193.82      206.62     12.56 o
   3  11  15      187.73      212.54      7.89 o
   4  11  15      197.79      233.52      8.67 o
   5  11  15       57.41       88.28     12.46 o
   6  11  15      616.71      561.47     19.11 o
  -4  12  15        0.65       -8.93     10.78 o
  -3  12  15        0.19       -3.55      8.17 o
  -2  12  15        4.40       20.18     13.11 o
  -1  12  15      228.75      232.04     16.53 o
   0  12  15        1.31        0.94      7.87 o
   1  12  15      621.25      551.55     15.36 o
   2  12  15      283.37      251.44     17.55 o
   3  12  15      108.88      117.31     10.11 o
   4  12  15      360.80      349.19      9.91 o
   5  12  15      214.34      234.00     16.66 o
   6  12  15       45.94       59.97     11.99 o
  -3  13  15       66.47       55.45     12.37 o
  -2  13  15        3.31        8.77     13.26 o
  -1  13  15       75.75       94.96     15.75 o
   0  13  15       79.37       89.76     11.14 o
   1  13  15        3.08        1.98      8.75 o
   2  13  15       80.86       74.39     15.99 o
   3  13  15       33.75       48.34     17.37 o
   4  13  15       61.21       62.53      9.94 o
   5  13  15      387.41      363.06     16.86 o
   6  13  15       38.17       65.81     18.23 o
  -3  14  15       22.89       29.06     12.07 o
  -2  14  15       14.94       21.84     13.84 o
  -1  14  15      128.92      160.43     18.28 o
   0  14  15       19.55       36.17     13.99 o
   1  14  15       35.11       45.94     10.42 o
   2  14  15       52.87       75.95     16.92 o
   3  14  15      249.37      238.69     14.02 o
   4  14  15       50.30       55.13     18.04 o
   5  14  15       39.38       33.27     10.10 o
  -2  15  15       91.03       85.16     18.72 o
  -1  15  15        6.65        6.48     14.09 o
   0  15  15       46.40       59.42     15.50 o
   1  15  15       96.15      128.89     12.71 o
   2  15  15       87.42       93.98     18.48 o
   3  15  15       79.29      116.46     20.23 o
   4  15  15      283.66      273.91     21.64 o
   5  15  15        0.24       -1.19     11.54 o
  -1  16  15       19.92       18.57     15.79 o
   0  16  15       16.61        4.24     14.38 o
   1  16  15       48.39       52.79     11.33 o
   2  16  15       16.26       16.77     18.33 o
   3  16  15       64.16       77.26     19.60 o
   4  16  15       11.30       29.25     19.50 o
  -2 -11  16       40.53       31.83     15.70 o
  -1 -11  16      113.07       84.87     16.28 o
   0 -11  16        0.78        4.34     15.84 o
  -3 -10  16      342.38      273.81     20.18 o
  -2 -10  16       12.22        0.39     14.33 o
  -1 -10  16        0.65       10.38     14.53 o
   0 -10  16        2.83       -2.58     14.72 o
   1 -10  16       42.83       34.71     16.57 o
   2 -10  16       86.02       65.37     18.72 o
  -4  -9  16        4.97       -6.97     14.58 o
  -3  -9  16       87.39       90.91     17.55 o
  -2  -9  16      193.59      216.27     15.30 o
  -1  -9  16       71.40       69.43     10.49 o
   0  -9  16       46.20       32.56     14.87 o
   1  -9  16        3.02       16.72     15.21 o
   2  -9  16       30.55       18.91     15.84 o
   3  -9  16       35.04       22.88     12.44 o
  -5  -8  16        8.53       -0.69     12.26 o
  -4  -8  16      192.80      193.14     21.40 o
  -3  -8  16       21.55       37.88     14.43 o
  -2  -8  16       40.27       32.82     10.63 o
  -1  -8  16       22.17       40.37      8.34 o
   0  -8  16       23.92        7.21      9.91 o
   1  -8  16       58.53       74.12     12.28 o
   2  -8  16        0.34      -13.26     13.26 o
   3  -8  16        5.70       -2.35      9.08 o
   4  -8  16       78.87       55.86     19.45 o
  -5  -7  16       34.10       36.10     12.53 o
  -4  -7  16      189.39      210.39     20.13 o
  -3  -7  16       76.14       86.09     16.14 o
  -2  -7  16       53.97       66.98     13.84 o
  -1  -7  16      414.26      357.41     11.23 o
   0  -7  16        9.17        5.41     13.38 o
   1  -7  16      134.92      158.37     13.62 o
   2  -7  16       13.65       20.57     11.33 o
   3  -7  16        4.76       -3.75      7.47 o
   4  -7  16       50.73       54.58     13.47 o
  -6  -6  16       40.18       25.01     18.23 o
  -5  -6  16       16.81        9.27     11.58 o
  -4  -6  16        1.46       -1.35      9.87 o
  -3  -6  16        0.79        5.51     11.50 o
  -2  -6  16        2.82        8.68     10.72 o
  -1  -6  16        5.81        5.60      6.48 o
   0  -6  16      141.16      151.90      8.61 o
   1  -6  16       83.57       91.52     11.73 o
   2  -6  16      162.74      197.28      9.51 o
   3  -6  16       56.67       63.53     12.33 o
   4  -6  16       10.12        3.60     14.06 o
   5  -6  16       48.46       37.93     17.31 o
  -6  -5  16        2.14      -15.26     15.26 o
  -5  -5  16      104.46      111.46     14.41 o
  -4  -5  16       42.07       54.75     12.64 o
  -3  -5  16      135.07      160.91     16.67 o
  -2  -5  16      319.47      304.91     16.92 o
  -1  -5  16       27.36       43.55      6.88 o
   0  -5  16      203.33      195.66      8.82 o
   1  -5  16      104.52      108.26      9.44 o
   2  -5  16       25.22       39.41      7.21 o
   3  -5  16       77.69       90.93     10.57 o
   4  -5  16        8.04        8.82     10.22 o
   5  -5  16       43.96       44.05     11.50 o
  -6  -4  16        7.59        9.30     14.36 o
  -5  -4  16        0.61        7.69     10.53 o
  -4  -4  16       13.98        4.49      6.52 o
  -3  -4  16       17.95       24.86      7.51 o
  -2  -4  16       33.89       54.69     11.80 o
  -1  -4  16       40.91       53.82      6.83 o
   0  -4  16       25.99       31.46      5.57 o
   1  -4  16      960.42      894.07     19.09 o
   2  -4  16       18.19       17.48      6.38 o
   3  -4  16       12.01       19.06      8.07 o
   4  -4  16       39.32       50.87      9.00 o
   5  -4  16        0.19        6.14      9.23 o
  -6  -3  16       11.32        2.54     10.95 o
  -5  -3  16       26.88       24.47     10.82 o
  -4  -3  16       60.80       63.94      7.83 o
  -3  -3  16      100.20      118.14      8.31 o
  -2  -3  16       48.01       61.91     12.24 o
  -1  -3  16       90.28      105.30     10.54 o
   0  -3  16      626.12      576.34     10.62 o
   1  -3  16        2.86        4.20      5.32 o
   2  -3  16        0.16       -1.67      5.57 o
   3  -3  16       36.43       47.23      8.45 o
   4  -3  16        1.97        3.63      7.58 o
   5  -3  16      111.86      136.45     13.12 o
   6  -3  16        1.45       11.16     13.99 o
  -6  -2  16        4.48        6.18     10.27 o
  -5  -2  16       14.06       32.10     10.68 o
  -4  -2  16       26.66       22.39      7.98 o
  -3  -2  16      124.45      165.75      8.83 o
  -2  -2  16       95.45      134.51     12.95 o
  -1  -2  16     1882.45     1721.23     24.37 o
   0  -2  16      198.52      201.97      7.91 o
   1  -2  16       39.13       48.74      5.76 o
   2  -2  16      206.69      199.86      7.85 o
   3  -2  16      487.48      404.14     12.52 o
   4  -2  16       33.44       21.24      7.93 o
   5  -2  16       81.51      101.70     11.85 o
   6  -2  16        4.58        5.20      8.63 o
  -6  -1  16       37.92       31.40     15.60 o
  -5  -1  16       60.41       57.54     11.81 o
  -4  -1  16       32.66       21.47      9.55 o
  -3  -1  16      157.53      177.79     10.22 o
  -2  -1  16     1076.09      943.10     41.65 o
  -1  -1  16       37.49       37.82      7.85 o
   0  -1  16       30.85       21.25      5.41 o
   1  -1  16       70.02       85.35      5.28 o
   2  -1  16       31.85       38.19      5.92 o
   3  -1  16        2.29       -4.21      6.29 o
   4  -1  16      118.70      120.47      9.81 o
   5  -1  16        1.28       -0.74      9.24 o
   6  -1  16      191.20      180.81     13.62 o
  -6   0  16        8.97       12.28     10.18 o
  -5   0  16        0.56       -6.73      9.38 o
  -4   0  16       25.83       40.64      9.94 o
  -3   0  16       57.03       69.86      8.01 o
  -2   0  16      513.25      523.95     15.25 o
  -1   0  16      614.87      585.94     12.17 o
   0   0  16      196.09      182.73      7.03 o
   1   0  16      184.06      176.30      8.33 o
   2   0  16      492.94      473.21     10.83 o
   3   0  16       11.93        9.05      6.47 o
   4   0  16       31.42       38.83      7.75 o
   5   0  16       98.15      115.75      9.89 o
   6   0  16        8.98        0.49     10.68 o
   7   0  16        0.14        7.12     12.24 o
  -6   1  16        4.02       -8.41      8.93 o
  -5   1  16        0.73        6.57      9.75 o
  -4   1  16      109.34      124.24     12.30 o
  -3   1  16      361.37      374.29     11.19 o
  -2   1  16      153.99      171.13     13.67 o
  -1   1  16        6.86        8.47      5.11 o
   0   1  16       34.21       41.62      5.22 o
   1   1  16      659.28      587.75     17.46 o
   2   1  16       18.12       32.45      6.76 o
   3   1  16        8.90        9.54      6.22 o
   4   1  16      161.68      195.91     10.97 o
   5   1  16      164.62      189.70     11.20 o
   6   1  16       33.19       26.41      9.24 o
   7   1  16       23.56       27.88     13.36 o
  -6   2  16        0.02       -1.89      9.23 o
  -5   2  16        0.02       -0.73      9.06 o
  -4   2  16      117.42      127.82     12.33 o
  -3   2  16      271.57      252.32      9.46 o
  -2   2  16       42.61       45.22      6.73 o
  -1   2  16      532.05      518.66      9.99 o
   0   2  16      438.49      405.57      9.31 o
   1   2  16      122.58      146.17      7.89 o
   2   2  16      156.96      169.02      7.77 o
   3   2  16       59.41       61.10      7.33 o
   4   2  16       53.68       59.58      7.98 o
   5   2  16        0.39       -5.58      5.58 o
   6   2  16       85.77      101.50     19.06 o
   7   2  16       19.21       16.53     12.14 o
  -6   3  16        1.04        1.99      9.15 o
  -5   3  16        6.49        6.07      9.27 o
  -4   3  16        1.13       -3.53      8.47 o
  -3   3  16       69.59       75.63      7.77 o
  -2   3  16       18.49       30.38      6.54 o
  -1   3  16        4.53       -4.11      4.11 o
   0   3  16      379.73      351.23     10.89 o
   1   3  16     1539.10     1443.00     16.67 o
   2   3  16      770.89      712.62     13.28 o
   3   3  16     1089.04     1035.26     19.20 o
   4   3  16      206.99      204.43      8.62 o
   5   3  16       47.09       55.27      6.84 o
   6   3  16      254.18      224.17     11.74 o
   7   3  16       20.05       17.45     12.72 o
  -6   4  16        4.85       -8.49      8.63 o
  -5   4  16       50.05       62.71     10.82 o
  -4   4  16       65.58       57.94     10.50 o
  -3   4  16       72.81       83.74     13.14 o
  -2   4  16      151.47      174.06     11.63 o
  -1   4  16      499.28      482.59      9.56 o
   0   4  16       22.03       33.01      6.57 o
   1   4  16      263.27      256.33      5.33 o
   2   4  16      136.32      150.73      6.20 o
   3   4  16      170.88      191.41      7.96 o
   4   4  16        1.52        1.47      4.97 o
   5   4  16       95.90      110.12      7.92 o
   6   4  16        5.75        2.71     16.70 o
   7   4  16      136.80      181.39     18.52 o
  -6   5  16        0.04       -5.75     13.60 o
  -5   5  16        2.61       -0.14      9.10 o
  -4   5  16        2.04       -8.75      9.38 o
  -3   5  16       20.01       24.73      6.68 o
  -2   5  16       41.03       43.32      6.72 o
  -1   5  16      148.97      142.80      9.34 o
   0   5  16      286.15      255.26      9.78 o
   1   5  16      565.13      505.78      7.27 o
   2   5  16     1685.88     1595.78     17.27 o
   3   5  16       35.57       38.62      4.92 o
   4   5  16       76.74       76.34      6.67 o
   5   5  16      469.25      427.14     10.52 o
   6   5  16        8.37       -1.33      9.06 o
   7   5  16       29.45       18.77     13.16 o
  -6   6  16       20.44       27.59     15.31 o
  -5   6  16        0.99       -4.09      9.23 o
  -4   6  16       17.55       21.95      9.61 o
  -3   6  16       75.48       86.78      8.45 o
  -2   6  16        4.51        1.70      5.74 o
  -1   6  16        4.04        7.79      4.47 o
   0   6  16      159.83      154.61      7.23 o
   1   6  16      189.87      175.35      5.05 o
   2   6  16       72.09       74.81      5.12 o
   3   6  16        3.04        2.06      4.31 o
   4   6  16      227.45      221.05      7.93 o
   5   6  16      230.45      241.01      9.22 o
   6   6  16       70.15       77.33     11.48 o
   7   6  16       40.66       35.44     14.48 o
  -6   7  16        0.38      -13.89     13.89 o
  -5   7  16        8.58       13.32     18.55 o
  -4   7  16        3.63        3.30      9.23 o
  -3   7  16        0.56        3.44      6.71 o
  -2   7  16      154.98      188.87     10.36 o
  -1   7  16       82.06      110.72     10.38 o
   0   7  16      508.20      500.30     13.61 o
   1   7  16      399.10      347.90     11.24 o
   2   7  16        1.40       -3.68      3.86 o
   3   7  16     1023.90      960.25     12.98 o
   4   7  16      277.50      251.49      8.30 o
   5   7  16        7.90        3.66      6.23 o
   6   7  16       44.18       66.48     14.58 o
   7   7  16        3.56        5.31     13.94 o
  -5   8  16       84.76       47.93     11.98 o
  -4   8  16        0.56       -1.53      9.72 o
  -3   8  16       24.64       34.70      7.99 o
  -2   8  16       83.39      101.98      9.02 o
  -1   8  16       31.08       37.88      6.56 o
   0   8  16       65.17       67.01      8.43 o
   1   8  16       37.52       52.49      7.72 o
   2   8  16       34.98       26.52      6.68 o
   3   8  16      204.41      200.47      6.61 o
   4   8  16      670.77      623.56     12.24 o
   5   8  16       32.52       35.51      6.74 o
   6   8  16       68.56       69.03     11.60 o
   7   8  16      456.57      450.52     23.15 o
  -5   9  16       14.56       25.01     16.48 o
  -4   9  16        2.62        0.99     10.34 o
  -3   9  16       41.44       60.68      8.74 o
  -2   9  16      139.96      173.70     16.45 o
  -1   9  16      395.31      362.68     17.99 o
   0   9  16        2.21        1.61      6.73 o
   1   9  16      128.00      148.35     10.38 o
   2   9  16      373.25      154.14     11.85 o
   3   9  16      338.84      299.00      8.32 o
   4   9  16        8.76        4.56      5.49 o
   5   9  16       13.98       12.85      7.58 o
   6   9  16      236.25      224.88     13.16 o
   7   9  16       20.74       41.39     15.60 o
  -5  10  16        0.15        0.54     14.97 o
  -4  10  16        8.16       -6.89     10.16 o
  -3  10  16       59.86       56.10      9.18 o
  -2  10  16        0.92        4.41     13.41 o
  -1  10  16        8.76       19.45     11.41 o
   0  10  16        0.07        4.43      7.20 o
   1  10  16       33.32       46.30      8.43 o
   2  10  16      632.12      522.08     22.08 o
   3  10  16      279.27      245.76      7.90 o
   4  10  16        1.27        4.15      5.72 o
   5  10  16      551.13      508.87     15.02 o
   6  10  16       64.59       77.58     11.96 o
  -4  11  16        1.63       -4.63     10.80 o
  -3  11  16       18.47        6.97      8.51 o
  -2  11  16        6.09      -11.41     11.41 o
  -1  11  16       17.82        5.61     11.50 o
   0  11  16      297.96      278.17     11.58 o
   1  11  16      103.02      125.81     10.44 o
   2  11  16       73.82       96.23     15.94 o
   3  11  16       87.08       97.17      7.48 o
   4  11  16      241.08      248.15      8.31 o
   5  11  16       89.40       98.94     12.97 o
   6  11  16      113.73      138.04     20.33 o
  -4  12  16        3.89        1.27     16.23 o
  -3  12  16       17.65       27.06     13.21 o
  -2  12  16        1.46        7.17     13.06 o
  -1  12  16        7.11        2.34     11.94 o
   0  12  16       18.93        4.66      8.07 o
   1  12  16      638.46      556.42     20.67 o
   2  12  16      112.67      130.40     16.77 o
   3  12  16      411.13      388.90     21.19 o
   4  12  16      334.65      310.79     10.76 o
   5  12  16      127.03      130.76     14.26 o
   6  12  16       80.97       72.10     19.06 o
  -3  13  16        0.76       -3.42     10.63 o
  -2  13  16       15.59       -9.41     13.45 o
  -1  13  16       57.42       60.79     14.97 o
   0  13  16       16.16       21.45     12.77 o
   1  13  16        0.88       -1.67      9.06 o
   2  13  16        7.33        7.12     14.33 o
   3  13  16       72.81       75.61     16.57 o
   4  13  16      196.91      210.07     16.05 o
   5  13  16        7.00       11.47     10.93 o
  -2  14  16        0.51       -0.34     14.19 o
  -1  14  16       10.55        5.12     13.84 o
   0  14  16      106.81      101.35     16.14 o
   1  14  16       13.49       11.61     12.94 o
   2  14  16      397.86      382.18     22.08 o
   3  14  16      219.07      287.51     24.23 o
   4  14  16       20.81       40.80     18.43 o
   5  14  16      290.01      318.33     18.20 o
  -1  15  16        9.26       22.62     14.72 o
   0  15  16       11.58       27.10     14.48 o
   1  15  16       18.00       21.55     10.44 o
   2  15  16       11.36      -11.55     15.70 o
   3  15  16       68.80       58.64     18.13 o
   4  15  16       13.24       13.80     17.89 o
   0  16  16      116.77      139.61     19.16 o
   2  16  16       51.06       52.65     19.35 o
   3  16  16      199.38      254.46     24.91 o
  -3 -10  17      124.98      147.17     20.47 o
  -2 -10  17       12.29        8.63     14.82 o
  -1 -10  17       79.87       81.75     16.04 o
   0 -10  17       41.23       67.86     17.45 o
   1 -10  17       64.38       65.95     18.18 o
  -4  -9  17       29.06       34.22     17.01 o
  -3  -9  17        1.01       15.55     14.97 o
  -2  -9  17       65.01       83.16     16.87 o
  -1  -9  17       40.74       38.17      9.86 o
   0  -9  17       97.88       96.47     17.11 o
   1  -9  17       39.15       16.43     15.21 o
   2  -9  17       18.95       13.99     16.38 o
  -4  -8  17        5.88       -6.58     14.77 o
  -3  -8  17        0.19       13.70     14.77 o
  -2  -8  17      270.18      231.55     17.65 o
  -1  -8  17        5.98        6.53      7.89 o
   0  -8  17        3.42        0.99     10.44 o
   1  -8  17       13.26       17.55     14.87 o
   2  -8  17       11.53       -4.83     14.67 o
   3  -8  17        1.71       -4.33     11.43 o
  -5  -7  17        3.31       -7.84     11.17 o
  -4  -7  17       33.87       44.02     16.18 o
  -3  -7  17        2.09        3.61     13.31 o
  -2  -7  17      150.87      151.94     17.60 o
  -1  -7  17      157.51      172.77     10.32 o
   0  -7  17        7.53       11.02     10.21 o
   1  -7  17      282.09      239.67     17.11 o
   2  -7  17       21.94       30.27     15.89 o
   3  -7  17       11.10        8.21      8.16 o
   4  -7  17        0.91       -7.12     15.45 o
  -5  -6  17        8.66       21.96      9.76 o
  -4  -6  17       47.26       32.14     11.62 o
  -3  -6  17      100.98      110.66     16.77 o
  -2  -6  17        1.72       -3.61     11.65 o
  -1  -6  17       23.58       22.23      7.48 o
   0  -6  17       24.09       21.43      6.95 o
   1  -6  17       11.54        3.75     10.75 o
   2  -6  17       23.35       25.09      7.71 o
   3  -6  17       60.90       68.15     11.93 o
   4  -6  17       57.15       50.96     12.79 o
  -5  -5  17        7.56       -4.50     11.21 o
  -4  -5  17        2.26       -0.57     10.26 o
  -3  -5  17      246.41      243.05     17.65 o
  -2  -5  17      107.49      120.89     15.40 o
  -1  -5  17      176.50      171.65      9.22 o
   0  -5  17      314.53      303.12      9.94 o
   1  -5  17       26.77       25.28      8.06 o
   2  -5  17       79.95       71.16      8.23 o
   3  -5  17      143.00      144.13     11.85 o
   4  -5  17        0.33       -4.87      9.89 o
   5  -5  17       15.80        0.63     15.01 o
  -6  -4  17        2.06       13.11     17.31 o
  -5  -4  17       59.69       49.41     12.70 o
  -4  -4  17       66.37       72.40      9.67 o
  -3  -4  17        1.90       14.62     12.58 o
  -2  -4  17      135.69      145.51     15.45 o
  -1  -4  17       23.53       21.90      6.46 o
   0  -4  17        5.22       10.88      6.14 o
   1  -4  17      134.59      163.83     23.03 o
   2  -4  17        5.27       -2.13      6.29 o
   3  -4  17       80.80       97.29     10.50 o
   4  -4  17       30.39       14.08     10.05 o
   5  -4  17        0.19      -13.12     16.92 o
  -6  -3  17        0.07        9.31     16.96 o
  -5  -3  17       32.89       23.34     11.32 o
  -4  -3  17       95.00      104.19      9.01 o
  -3  -3  17        0.21       -5.05      6.68 o
  -2  -3  17      125.33      148.34     15.06 o
  -1  -3  17      484.92      441.19     13.17 o
   0  -3  17       60.41       72.48      6.34 o
   1  -3  17      230.53      218.19     17.87 o
   2  -3  17       22.81       20.88      6.66 o
   3  -3  17        6.62       10.43      7.78 o
   4  -3  17        8.18       14.12      8.04 o
   5  -3  17        9.34        7.57      9.43 o
  -6  -2  17        0.36        5.35     10.68 o
  -5  -2  17       18.89       29.77     11.51 o
  -4  -2  17        0.21       -2.46      6.37 o
  -3  -2  17        1.94       -1.99      5.77 o
  -2  -2  17      263.25      221.26     15.11 o
  -1  -2  17      132.96      151.27      9.33 o
   0  -2  17       19.83       16.67      6.06 o
   1  -2  17       61.10       65.15      7.00 o
   2  -2  17      316.88      304.13      9.54 o
   3  -2  17       19.93       24.30      8.03 o
   4  -2  17       28.42       47.72      9.00 o
   5  -2  17      205.35      205.05     21.33 o
   6  -2  17       32.26       43.38     15.75 o
  -6  -1  17       79.39       91.87     28.54 o
  -5  -1  17        3.29        5.18     10.30 o
  -4  -1  17        1.05       11.87      6.69 o
  -3  -1  17      309.09      280.37     10.46 o
  -2  -1  17      230.51      215.66      9.18 o
  -1  -1  17       58.40       78.89      8.23 o
   0  -1  17       33.34       48.82     11.36 o
   1  -1  17      161.96      184.35      9.95 o
   2  -1  17        4.31       12.22      5.77 o
   3  -1  17        0.26       -6.66      6.66 o
   4  -1  17       76.64       72.63      9.92 o
   5  -1  17       20.20       16.55      9.49 o
   6  -1  17      269.25      241.06     15.23 o
  -6   0  17       15.50       24.43     10.92 o
  -5   0  17       26.44       30.16     11.05 o
  -4   0  17       38.25       67.29     11.99 o
  -3   0  17       99.74      114.36      9.46 o
  -2   0  17      139.96      164.16      9.74 o
  -1   0  17      121.90      151.57      7.56 o
   0   0  17     1159.67     1092.78     19.92 o
   1   0  17      353.88      330.12      7.01 o
   2   0  17        0.37        8.03      5.20 o
   3   0  17      715.02      670.98     28.97 o
   4   0  17       91.57      100.33      9.53 o
   5   0  17       19.61       18.08      7.27 o
   6   0  17       16.04        8.45      9.46 o
  -6   1  17        2.45       11.59     10.68 o
  -5   1  17      104.29       95.47     14.62 o
  -4   1  17       94.94      142.29     13.40 o
  -3   1  17       12.04       11.03      6.63 o
  -2   1  17        6.08       -1.70      2.74 o
  -1   1  17      211.80      189.93      7.20 o
   0   1  17       36.47       36.18      5.56 o
   1   1  17       28.15       37.22      4.33 o
   2   1  17       68.46       75.14      6.79 o
   3   1  17       50.96       58.37      7.97 o
   4   1  17      204.90      224.12     11.90 o
   5   1  17       29.08       37.28      8.36 o
   6   1  17        2.37        6.49      9.87 o
  -6   2  17        1.76        4.06     10.16 o
  -5   2  17       17.20        7.58     11.43 o
  -4   2  17       22.68       33.65     10.42 o
  -3   2  17      374.90      346.73     11.29 o
  -2   2  17       23.17       19.75      6.11 o
  -1   2  17      866.95      808.65     17.38 o
   0   2  17      225.84      221.80      9.16 o
   1   2  17      314.29      282.98      8.69 o
   2   2  17      858.80      809.52     14.02 o
   3   2  17      132.90      172.48     10.20 o
   4   2  17       79.57       88.52      9.04 o
   5   2  17       74.10       89.96      8.25 o
   6   2  17       36.90       44.94     10.37 o
   7   2  17       49.90       46.46     14.23 o
  -6   3  17       61.82       47.27     11.62 o
  -5   3  17        1.22       -1.07      9.48 o
  -4   3  17        1.10      -10.53     10.53 o
  -3   3  17       85.00       94.95      8.71 o
  -2   3  17       18.75       17.28      6.43 o
  -1   3  17       31.69       37.22      8.43 o
   0   3  17       38.00       44.92      7.27 o
   1   3  17       22.75       26.75      4.20 o
   2   3  17      212.81      215.29      7.62 o
   3   3  17      369.72      354.67     11.36 o
   4   3  17       13.80       11.68      6.96 o
   5   3  17      226.99      223.41     15.53 o
   6   3  17       29.28       30.23     12.06 o
   7   3  17       16.43        7.70     12.63 o
  -6   4  17        3.26       -2.00     14.87 o
  -5   4  17       15.49       10.93     10.09 o
  -4   4  17        7.40        8.53      9.05 o
  -3   4  17       19.14       21.79      6.91 o
  -2   4  17      187.10      177.40      8.59 o
  -1   4  17      337.68      315.53     10.55 o
   0   4  17      679.73      656.92     19.08 o
   1   4  17     1276.81     1232.65     12.87 o
   2   4  17       23.97       25.42      4.58 o
   3   4  17       33.23       41.94      5.37 o
   4   4  17      230.44      238.93      8.71 o
   5   4  17       12.77       13.84      6.14 o
   6   4  17        5.43       13.31     11.19 o
   7   4  17       17.75       21.20     13.55 o
  -6   5  17        0.11       -7.70     14.53 o
  -5   5  17       36.08       35.22     10.58 o
  -4   5  17       10.90       11.91      9.39 o
  -3   5  17        1.32       -0.06      6.03 o
  -2   5  17       34.59       32.57      6.96 o
  -1   5  17      149.15      155.94     14.04 o
   0   5  17       74.23       90.74      8.51 o
   1   5  17      199.78      214.84      5.64 o
   2   5  17      375.08      344.90      7.46 o
   3   5  17       88.93      109.64      6.35 o
   4   5  17      432.74      391.05      9.92 o
   5   5  17       14.40       11.79      6.32 o
   6   5  17       57.22       75.74     11.30 o
   7   5  17       60.83       38.22     14.87 o
  -6   6  17        1.81        2.19     15.55 o
  -5   6  17        0.78       10.79     16.55 o
  -4   6  17        1.53       -2.73      9.20 o
  -3   6  17       49.99       56.75      8.05 o
  -2   6  17       35.38       21.23      7.69 o
  -1   6  17      205.88      203.51      9.02 o
   0   6  17      395.38      380.25     11.99 o
   1   6  17        4.66        6.20      6.05 o
   2   6  17        2.51        1.91      4.19 o
   3   6  17      306.28      296.55      7.46 o
   4   6  17       65.53       64.77      6.93 o
   5   6  17        6.15        9.19      6.09 o
   6   6  17       33.06       30.85     10.37 o
   7   6  17       93.61      120.26     18.67 o
  -5   7  17       38.67       19.61     10.77 o
  -4   7  17       13.29        5.99     10.44 o
  -3   7  17        8.06        5.99      7.26 o
  -2   7  17        7.55        2.49      7.02 o
  -1   7  17      171.36      166.31      8.33 o
   0   7  17      363.85      334.46     19.23 o
   1   7  17       47.92       46.86      7.47 o
   2   7  17      964.56      460.75     14.64 o
   3   7  17      586.02      568.11      9.95 o
   4   7  17       12.32       -2.08      5.70 o
   5   7  17      491.08      471.94     12.71 o
   6   7  17      129.87      128.05     13.33 o
   7   7  17        8.07        2.92     13.99 o
  -5   8  17       63.24       49.84     12.42 o
  -4   8  17       62.76       47.44     11.83 o
  -3   8  17       17.31       13.20      7.76 o
  -2   8  17      208.96      225.98     14.28 o
  -1   8  17       41.41       50.45     11.07 o
   0   8  17        0.60        4.59      7.19 o
   1   8  17      225.98      221.43     10.04 o
   2   8  17       97.36      117.64     12.45 o
   3   8  17       66.71       76.86      6.19 o
   4   8  17        0.96       -2.62      5.76 o
   5   8  17       49.82       38.43      8.00 o
   6   8  17      152.14      180.73     14.98 o
   7   8  17      218.50      222.82     22.76 o
  -5   9  17       30.19       40.51     17.31 o
  -4   9  17       16.65        7.54     11.97 o
  -3   9  17       27.44       23.49      8.41 o
  -2   9  17       47.72       46.19      9.77 o
  -1   9  17      410.84      386.81     18.77 o
   0   9  17       75.61       72.68      9.03 o
   1   9  17      572.60      556.79     15.02 o
   2   9  17      262.90      247.20     16.96 o
   3   9  17        0.21        0.93      5.38 o
   4   9  17      616.41      562.20     13.80 o
   5   9  17      131.76      134.85     11.36 o
   6   9  17        2.37       -7.10      9.46 o
  -4  10  17       37.05       25.37     11.79 o
  -3  10  17        8.49       13.01      8.41 o
  -2  10  17       16.28       32.33     10.36 o
  -1  10  17       16.11       18.82     11.16 o
   0  10  17       31.64       29.05      8.21 o
   1  10  17      135.57      172.54     11.05 o
   2  10  17       68.63       71.95     15.45 o
   3  10  17       92.00      130.08      8.83 o
   4  10  17      244.62      226.87     10.11 o
   5  10  17       81.37       86.05     15.18 o
   6  10  17        0.27       -5.41     10.12 o
  -4  11  17        8.87       -2.85     19.38 o
  -3  11  17       10.55        3.34     10.38 o
  -2  11  17        0.74       -4.24     11.31 o
  -1  11  17       58.75       70.34     13.41 o
   0  11  17      468.67      425.54     13.67 o
   1  11  17        7.54       10.75      8.39 o
   2  11  17      246.06      219.41     17.45 o
   3  11  17      167.29      207.45     10.31 o
   4  11  17       10.01       21.67      6.64 o
   5  11  17        0.41       -7.62      9.69 o
   6  11  17       24.94       26.18     16.38 o
  -3  12  17       10.42       -0.81     10.62 o
  -2  12  17        2.50      -11.46     12.87 o
  -1  12  17        8.70        9.07     12.33 o
   0  12  17       20.96       22.66      8.85 o
   1  12  17      103.99      137.89     11.54 o
   2  12  17       39.33       52.26     15.55 o
   3  12  17      381.43      359.27     21.45 o
   4  12  17      171.34      228.45     11.79 o
   5  12  17       26.37       32.10     11.81 o
   6  12  17      347.53      289.65     21.94 o
  -3  13  17       10.70       25.84     15.84 o
  -2  13  17       45.30       44.02     15.89 o
  -1  13  17       77.93       99.54     16.38 o
   0  13  17        0.55       -7.90     12.19 o
   1  13  17      627.90      658.07     17.83 o
   2  13  17        6.18       -9.26     15.40 o
   3  13  17        6.66       -4.39     16.09 o
   4  13  17        1.68       -1.72     15.21 o
   5  13  17      130.35      151.75     16.26 o
  -2  14  17        1.57      -13.99     13.99 o
  -1  14  17        9.43       15.79     14.67 o
   0  14  17        6.87       20.28     13.75 o
   1  14  17       43.27       39.82     10.55 o
   2  14  17      214.54      244.66     23.25 o
   3  14  17       76.96       61.76     18.43 o
   4  14  17      175.91      204.79     23.64 o
   5  14  17      335.16      292.47     16.22 o
  -1  15  17       10.01       22.08     15.55 o
   0  15  17       60.02       48.94     15.70 o
   1  15  17       30.26       44.96     14.70 o
   2  15  17       25.30       33.73     17.99 o
   3  15  17        9.00        2.88     17.11 o
   4  15  17      184.64      185.58     24.13 o
   0  16  17        8.22       -2.73     15.01 o
   2  16  17        1.55      -12.33     17.60 o
   3  16  17      235.47      242.66     24.86 o
  -1 -10  18      152.94      170.71     18.48 o
   0 -10  18       36.84       21.55     16.18 o
  -3  -9  18       15.41        9.21     15.26 o
  -2  -9  18       16.44       25.06     15.70 o
  -1  -9  18        2.70       13.80     14.48 o
   0  -9  18        1.45        6.82     15.40 o
   1  -9  18       66.13       57.38     17.65 o
  -4  -8  18       14.14      -15.26     15.26 o
  -3  -8  18       66.26       57.77     16.28 o
  -2  -8  18       61.62       53.04     15.94 o
  -1  -8  18       10.18        8.39      9.37 o
   0  -8  18       31.27       59.37     15.75 o
   1  -8  18       61.71       60.11     17.26 o
   2  -8  18        6.57        3.02     14.87 o
  -4  -7  18        9.56       16.87     15.65 o
  -3  -7  18        5.66       14.82     14.77 o
  -2  -7  18       45.98       55.13     14.92 o
  -1  -7  18       24.31       27.55      8.17 o
   0  -7  18      182.99      175.51     14.45 o
   1  -7  18       32.94       28.32     14.82 o
   2  -7  18       13.74       25.59     15.89 o
   3  -7  18       35.00       26.56     10.32 o
  -5  -6  18       17.49       -2.49     17.48 o
  -4  -6  18       78.00      113.34     18.77 o
  -3  -6  18      102.20      109.14     17.21 o
  -2  -6  18       53.54       21.20     12.87 o
  -1  -6  18      254.48      227.92     11.34 o
   0  -6  18        8.94        1.81      9.64 o
   1  -6  18        0.31        1.26      9.76 o
   2  -6  18        0.57       -0.05     10.74 o
   3  -6  18       19.68       18.96     11.87 o
   4  -6  18       32.79       21.89     16.96 o
  -5  -5  18        1.09       12.93      9.56 o
  -4  -5  18       42.17       44.93     12.14 o
  -3  -5  18        5.56       13.26     13.89 o
  -2  -5  18        7.62       -6.34     11.50 o
  -1  -5  18      210.05      200.66     10.49 o
   0  -5  18      246.62      222.09     12.10 o
   1  -5  18       22.38       30.04      8.66 o
   2  -5  18      161.62      176.74     15.74 o
   3  -5  18      207.02      238.90     16.93 o
   4  -5  18       11.81       14.10     15.75 o
  -5  -4  18      101.91      109.24     14.93 o
  -4  -4  18        2.56       -9.59      9.59 o
  -3  -4  18       42.47       58.74     14.87 o
  -2  -4  18      256.74      234.57     16.57 o
  -1  -4  18       15.03       18.13     16.35 o
   0  -4  18       79.34       87.30     11.17 o
   1  -4  18       12.69       15.60      9.51 o
   2  -4  18       52.60       52.25      7.89 o
   3  -4  18       68.99       83.25     11.50 o
   4  -4  18        1.32       -4.93     10.33 o
   5  -4  18        0.34      -14.28     14.28 o
  -6  -3  18       13.92        6.04     17.35 o
  -5  -3  18        4.21      -10.58     10.58 o
  -4  -3  18        9.78       19.48      8.52 o
  -3  -3  18       87.28       99.54     15.01 o
  -2  -3  18       93.74      132.69     15.06 o
  -1  -3  18      134.78      160.90     10.56 o
   0  -3  18      124.59      155.30     10.54 o
   1  -3  18      589.48      527.25     38.90 o
   2  -3  18       38.36       47.95      7.58 o
   3  -3  18      100.96      120.29     14.46 o
   4  -3  18        1.16        1.17     10.15 o
   5  -3  18        0.25        4.39     10.47 o
  -6  -2  18        1.41       -5.70     16.14 o
  -5  -2  18        1.80       -6.79     10.42 o
  -4  -2  18        6.50        8.37      7.08 o
  -3  -2  18        4.70       14.13     13.16 o
  -2  -2  18      107.27      137.66     15.60 o
  -1  -2  18       13.81        9.87      7.56 o
   0  -2  18       27.68       22.31      6.20 o
   1  -2  18      148.76      164.21     39.29 o
   2  -2  18      161.77      200.72     10.11 o
   3  -2  18        9.41       -2.10      7.62 o
   4  -2  18      165.90      180.33     14.19 o
   5  -2  18       78.45       76.40     11.69 o
  -6  -1  18       41.53       18.72     17.70 o
  -5  -1  18       25.89       20.07     15.60 o
  -4  -1  18      242.04      233.85     10.06 o
  -3  -1  18       72.50       90.41      9.34 o
  -2  -1  18        2.57       -9.21      9.21 o
  -1  -1  18      175.42      167.08      9.38 o
   0  -1  18     1072.18     1047.82     17.60 o
   1  -1  18       85.03       96.07     10.45 o
   2  -1  18      236.92      215.39      8.43 o
   3  -1  18       77.79       81.53      9.51 o
   4  -1  18        1.50        1.92      7.58 o
   5  -1  18      228.87      243.06     16.32 o
   6  -1  18      133.62      116.07     18.23 o
  -6   0  18       43.98       22.42     17.94 o
  -5   0  18       29.06       25.39     11.68 o
  -4   0  18      216.52      201.32     11.11 o
  -3   0  18       13.83       13.08      7.43 o
  -2   0  18       16.00        9.02     10.33 o
  -1   0  18      119.02      146.42      9.84 o
   0   0  18       24.80       47.20      7.72 o
   1   0  18      467.52      454.88     37.51 o
   2   0  18      252.56      217.79      8.28 o
   3   0  18      483.91      427.01     16.77 o
   4   0  18        9.78       10.01     11.01 o
   5   0  18       22.99       22.32      9.76 o
   6   0  18      129.27      120.45     18.72 o
  -6   1  18       10.23        4.58     15.79 o
  -5   1  18        3.85       -1.61      9.61 o
  -4   1  18      179.55      202.13     15.53 o
  -3   1  18       22.47       21.72      7.52 o
  -2   1  18      296.08      277.54     10.33 o
  -1   1  18      274.88      270.12      8.41 o
   0   1  18       13.94       17.63      6.91 o
   1   1  18      901.38      854.09     15.89 o
   2   1  18      243.97      241.07      9.50 o
   3   1  18        3.17        5.49      6.92 o
   4   1  18        2.10        3.49      7.44 o
   5   1  18       45.36       58.81     10.75 o
   6   1  18       48.00       45.23     10.27 o
  -6   2  18        0.80        5.46     15.11 o
  -5   2  18       14.92        6.74     10.99 o
  -4   2  18        2.02       -9.41      9.41 o
  -3   2  18        1.01        7.60      7.99 o
  -2   2  18       29.49       20.68      8.41 o
  -1   2  18      146.53      155.76      8.76 o
   0   2  18      100.11      129.50      9.29 o
   1   2  18      364.15      325.41      8.00 o
   2   2  18      271.88      277.03      8.78 o
   3   2  18       15.89        1.09      6.57 o
   4   2  18      220.65      196.11     10.24 o
   5   2  18       13.80       15.92      8.58 o
   6   2  18        4.22       -0.96      8.65 o
  -6   3  18        0.85        0.88     15.60 o
  -5   3  18       68.94       56.28     11.90 o
  -4   3  18       44.49       51.86     13.97 o
  -3   3  18       90.83      106.89      9.45 o
  -2   3  18        1.10        0.58      2.95 o
  -1   3  18       69.85       82.68     12.70 o
   0   3  18      231.47      203.23      9.52 o
   1   3  18      131.26      138.84     11.67 o
   2   3  18       92.95      104.32      7.52 o
   3   3  18       23.32       12.27      6.10 o
   4   3  18      212.51      226.46      9.30 o
   5   3  18      200.64      216.47     11.25 o
   6   3  18        1.03       -4.41      9.03 o
  -6   4  18        5.10       -0.39     15.45 o
  -5   4  18        8.14       13.06     16.77 o
  -4   4  18        0.37        1.37      9.45 o
  -3   4  18       22.52       27.13      7.37 o
  -2   4  18      111.45      122.14     11.15 o
  -1   4  18      306.54      266.11     27.05 o
   0   4  18      671.25      644.61     15.52 o
   1   4  18      397.43      362.70     18.09 o
   2   4  18      412.03      377.97      8.02 o
   3   4  18      831.35      788.08     12.02 o
   4   4  18        3.69       -1.12      5.54 o
   5   4  18        0.26       -0.19      7.00 o
   6   4  18       40.53       43.23     10.93 o
  -5   5  18        8.24       -0.01      9.99 o
  -4   5  18       32.19       43.94     11.39 o
  -3   5  18       10.86        1.65      6.63 o
  -2   5  18      149.17      176.12     14.56 o
  -1   5  18       84.46       95.35      8.45 o
   0   5  18      113.07      105.95     14.26 o
   1   5  18       15.74        1.32      6.90 o
   2   5  18        6.40        4.81      4.60 o
   3   5  18       68.59       70.47      6.15 o
   4   5  18      656.85      594.15     12.74 o
   5   5  18      110.72      131.85      9.93 o
   6   5  18      159.28      156.58     13.91 o
  -5   6  18        0.05       -8.21      9.72 o
  -4   6  18        7.75       -9.77      9.77 o
  -3   6  18        1.60       -4.15      7.10 o
  -2   6  18      174.35      183.19     10.80 o
  -1   6  18      337.29      326.59     10.81 o
   0   6  18       51.96       57.92      8.51 o
   1   6  18      327.86      311.98     10.87 o
   2   6  18      450.80      405.65     10.28 o
   3   6  18       65.13       75.49      6.13 o
   4   6  18      305.80      294.87      9.20 o
   5   6  18       63.30       66.92      8.81 o
   6   6  18       36.31       45.65     11.75 o
  -5   7  18       15.75       33.93     11.39 o
  -4   7  18        6.99       -3.35      9.94 o
  -3   7  18       24.11       30.64      8.39 o
  -2   7  18       11.36       15.11      7.23 o
  -1   7  18       39.19       45.94      7.49 o
   0   7  18        2.02       -4.49      7.03 o
   1   7  18       23.43       35.69      7.56 o
   3   7  18        0.68       -4.78      4.78 o
   4   7  18      141.56      154.11      8.94 o
   5   7  18      546.29      537.75     17.09 o
   6   7  18       55.31       69.46     18.26 o
  -5   8  18       11.46      -10.77     14.97 o
  -4   8  18       33.89       13.58     13.80 o
  -3   8  18       91.26      103.07     10.41 o
  -2   8  18        4.43       -4.46      8.45 o
  -1   8  18        0.34       -1.56     10.29 o
   0   8  18      177.41      193.21     10.05 o
   1   8  18      561.31      533.30     14.45 o
   2   8  18      172.78      195.23     17.55 o
   3   8  18       48.38       47.58      5.97 o
   4   8  18      138.27      155.19      9.08 o
   5   8  18       51.44       50.44      8.71 o
   6   8  18       31.77       29.44     11.48 o
  -4   9  18       14.21        3.49     11.22 o
  -3   9  18       14.80       15.19      8.73 o
  -2   9  18      134.68      173.64     17.74 o
  -1   9  18       11.22        1.22     10.09 o
   0   9  18      153.00      189.94     11.53 o
   1   9  18       93.58      110.92      9.78 o
   2   9  18       79.55       97.54     16.23 o
   3   9  18      661.33      613.26     11.98 o
   4   9  18      613.53      565.76     13.83 o
   5   9  18       74.11       77.01     12.93 o
   6   9  18      202.05      229.14     15.34 o
  -4  10  18       32.34       37.11     12.79 o
  -3  10  18       15.32       15.48     10.28 o
  -2  10  18       51.47       66.20     14.19 o
  -1  10  18       64.00       71.37     13.99 o
   0  10  18       29.69       45.89      9.19 o
   1  10  18        1.03       -7.31      7.82 o
   2  10  18      350.77      295.31     18.33 o
   3  10  18       78.04       76.89      7.25 o
   4  10  18      107.51      125.51      8.72 o
   5  10  18        9.89       27.69     11.48 o
   6  10  18       35.56       17.50     16.14 o
  -4  11  18        6.05      -16.04     16.04 o
  -3  11  18       20.55       10.71     11.12 o
  -2  11  18        4.16       16.82     13.50 o
  -1  11  18        0.79       19.60     12.48 o
   0  11  18      119.97      140.72     11.27 o
   1  11  18       82.13       93.95     10.41 o
   2  11  18      392.96      338.84     20.28 o
   3  11  18      355.86      322.17     20.62 o
   4  11  18       32.18       39.12     10.84 o
   5  11  18      181.17      235.86     17.36 o
   6  11  18      171.94      192.55     24.42 o
  -3  12  18      120.46      119.12     14.59 o
  -2  12  18        5.10       -2.10     13.50 o
  -1  12  18       12.72       20.86     12.97 o
   0  12  18       14.00        9.01      8.53 o
   1  12  18      106.33      132.18     11.38 o
   2  12  18       22.68       21.25     15.06 o
   3  12  18       54.67       53.48     16.28 o
   4  12  18        2.11       13.00     11.07 o
   5  12  18      422.69      363.90     25.10 o
  -2  13  18       32.16       32.08     15.60 o
  -1  13  18        0.25       -0.39     12.92 o
   0  13  18      160.42      172.42     18.28 o
   1  13  18       25.50       23.25     10.06 o
   2  13  18      151.06      189.92     21.55 o
   3  13  18      163.05      181.97     22.03 o
   4  13  18      168.40      202.89     22.42 o
   5  13  18       28.02       24.79     10.51 o
  -2  14  18       54.36       39.58     16.53 o
  -1  14  18       47.04       59.18     15.70 o
   0  14  18       21.50        6.58     13.75 o
   1  14  18       83.49      107.60     11.99 o
   2  14  18        1.67       11.41     15.99 o
   3  14  18       17.68      -15.31     16.18 o
   4  14  18      256.65      301.01     27.05 o
  -1  15  18        1.95       11.21     15.16 o
   0  15  18       36.77       52.94     16.28 o
   1  15  18        7.49       10.53     15.70 o
   2  15  18      108.57      104.12     20.81 o
   3  15  18       57.01       49.28     19.94 o
  -2  -9  19       13.88       -3.85     15.11 o
  -1  -9  19        0.54      -11.75     13.41 o
   0  -9  19        6.52       -8.48     14.97 o
  -3  -8  19       85.72      113.34     19.21 o
  -2  -8  19        0.59       -1.07     14.38 o
  -1  -8  19       27.30       27.03      9.92 o
   0  -8  19       26.48       25.15     15.65 o
   1  -8  19       78.98       84.38     18.38 o
   2  -8  19      119.06      115.48     19.79 o
  -4  -7  19       16.47       28.76     16.67 o
  -3  -7  19       14.52        8.14     14.77 o
  -2  -7  19        2.37       22.37     14.53 o
  -1  -7  19        1.51        5.96      8.91 o
   0  -7  19       59.61       62.15     16.38 o
   1  -7  19        4.29        8.68     15.01 o
   2  -7  19        4.70        1.61     15.21 o
   3  -7  19       11.74       16.23     10.21 o
  -4  -6  19       45.51       42.02     16.43 o
  -3  -6  19        2.83        0.15     13.80 o
  -2  -6  19       62.14       48.55     14.77 o
  -1  -6  19      188.61      186.23     22.47 o
   0  -6  19       53.83       50.27     11.38 o
   1  -6  19       56.42       35.00     15.31 o
   2  -6  19        3.24        9.11     14.43 o
   3  -6  19        9.22        6.22      9.62 o
  -5  -5  19        1.07        9.92     12.03 o
  -4  -5  19        0.66      -14.09     14.09 o
  -3  -5  19        9.37        8.34     13.89 o
  -2  -5  19       34.68       44.21     14.58 o
  -1  -5  19       17.87       33.30      9.25 o
   0  -5  19      112.92      139.61     12.76 o
   1  -5  19      170.49      177.01     11.54 o
   2  -5  19      163.56      182.41     21.25 o
   3  -5  19        0.20       -4.09      8.84 o
   4  -5  19       20.85       25.74     12.36 o
  -5  -4  19       26.91       27.09     12.33 o
  -4  -4  19       15.00       13.23     13.60 o
  -3  -4  19      226.36      226.87     17.89 o
  -2  -4  19       10.80       21.74     12.38 o
  -1  -4  19       31.78       20.29      9.24 o
   0  -4  19      270.11      243.24     14.94 o
   1  -4  19       70.93       86.43      9.54 o
   2  -4  19      164.37      173.54     12.03 o
   3  -4  19       38.07       30.10      9.68 o
   4  -4  19       19.72       23.30     14.65 o
  -5  -3  19        4.08       12.60     11.93 o
  -4  -3  19        2.98       -8.00     30.93 o
  -3  -3  19        1.75      -10.53     12.48 o
  -2  -3  19      126.56      158.38     17.06 o
  -1  -3  19        1.56       -4.67      7.57 o
   0  -3  19      401.66      396.83     15.32 o
   1  -3  19      112.17      128.96     29.74 o
   2  -3  19       66.17       74.06      8.46 o
   3  -3  19      225.42      233.13     11.54 o
   4  -3  19       19.08       23.32     11.17 o
   5  -3  19        2.52        8.53     15.79 o
  -5  -2  19        3.03        2.59     12.77 o
  -4  -2  19      101.38      116.51     11.28 o
  -3  -2  19        6.16       12.77     12.77 o
  -2  -2  19      113.21      114.46     14.77 o
  -1  -2  19      326.28      322.52     27.40 o
   0  -2  19        2.78        2.48      6.66 o
   1  -2  19       11.71        6.58      9.25 o
   2  -2  19       10.65        9.96      6.92 o
   3  -2  19       24.51       22.02      8.58 o
   4  -2  19       86.79       90.11     13.11 o
   5  -2  19        0.49       -0.76     10.18 o
  -5  -1  19        1.18       -4.38     16.87 o
  -4  -1  19        1.23       -8.44      8.44 o
  -3  -1  19       45.19       61.44     11.51 o
  -2  -1  19      306.41      291.60     16.96 o
  -1  -1  19       42.37       65.62      8.62 o
   0  -1  19      120.43      147.73      9.96 o
   1  -1  19        6.20        5.85      8.47 o
   2  -1  19      468.36      428.88     11.33 o
   3  -1  19       20.42       24.46      7.76 o
   4  -1  19      103.00      124.22     11.46 o
   5  -1  19       41.28       37.41     11.56 o
  -5   0  19        3.60        4.01     10.97 o
  -4   0  19        6.63       10.42      8.19 o
  -3   0  19      438.65      387.40     12.63 o
  -2   0  19        7.36       18.91     11.85 o
  -1   0  19       63.22       71.67      8.77 o
   0   0  19        3.86        5.45      7.05 o
   1   0  19      160.53      193.54     12.65 o
   2   0  19        2.84        6.81      6.14 o
   3   0  19       80.85       91.50      8.47 o
   4   0  19        5.64        9.83      8.20 o
   5   0  19      300.29      246.53     15.53 o
   6   0  19        0.42       -2.24     14.04 o
  -6   1  19       10.21        8.19     16.67 o
  -5   1  19        5.72       11.00     20.64 o
  -4   1  19       59.14       27.68      9.00 o
  -3   1  19       37.87       55.54      9.10 o
  -2   1  19      331.50      298.14     17.65 o
  -1   1  19       18.71       22.22      6.33 o
   0   1  19      192.03      194.82      9.62 o
   1   1  19      146.66      193.32     11.82 o
   2   1  19       20.30       24.74      6.75 o
   3   1  19       81.46       87.75      7.88 o
   4   1  19      139.56      150.49     11.33 o
   5   1  19       28.92       24.85     10.99 o
   6   1  19        1.66        9.65     13.84 o
  -5   2  19       83.63       77.44     13.19 o
  -4   2  19        0.80       -7.79      7.79 o
  -3   2  19       65.02       46.57      8.49 o
  -2   2  19        6.35      -10.97     10.97 o
  -1   2  19        1.22       -5.13      5.53 o
   0   2  19       85.97       76.38      8.42 o
   1   2  19      368.29      372.49     11.60 o
   2   2  19        2.00       -5.50      5.50 o
   3   2  19      165.28      181.82      9.56 o
   4   2  19      208.21      217.97     14.55 o
   5   2  19       14.69       27.28     10.76 o
   6   2  19      168.95      160.48     20.57 o
  -5   3  19        0.64        2.71     10.59 o
  -4   3  19      140.14      151.06     21.52 o
  -3   3  19        2.34        4.18      7.66 o
  -2   3  19      119.10      146.63     16.28 o
  -1   3  19      293.11      288.30     16.11 o
   0   3  19       48.40       61.46      8.39 o
   1   3  19       19.08       27.47      6.85 o
   2   3  19      109.32      119.99      8.12 o
   3   3  19      111.95      133.08      8.75 o
   4   3  19       10.18       14.40      6.20 o
   5   3  19        3.10        1.86      9.18 o
   6   3  19       11.57       -9.45      9.74 o
  -5   4  19        0.09       -7.01     10.52 o
  -4   4  19       19.36        8.91     13.99 o
  -3   4  19        0.14       -0.50      7.49 o
  -2   4  19       15.86       17.16     12.04 o
  -1   4  19       72.53       82.42      8.52 o
   0   4  19      754.26      663.75     35.90 o
   1   4  19       27.87       24.82      7.02 o
   2   4  19      907.54      869.09     12.57 o
   3   4  19      329.13      294.50      8.11 o
   4   4  19        3.15        7.49      6.36 o
   5   4  19      171.90      187.99     15.02 o
   6   4  19       81.95      102.22     12.94 o
  -5   5  19       18.72       19.83     11.39 o
  -4   5  19        0.00       -9.74      9.74 o
  -3   5  19       33.25       41.70      9.74 o
  -2   5  19      266.05      215.90     15.40 o
  -1   5  19       34.55       32.06      7.47 o
   0   5  19      164.74      168.82     13.65 o
   1   5  19      247.78      252.26     12.09 o
   2   5  19       38.57       42.35      8.18 o
   3   5  19        1.96        3.34      5.17 o
   4   5  19       18.09       11.34      6.58 o
   5   5  19       43.73       32.14     10.75 o
   6   5  19       69.96       83.26     14.99 o
  -5   6  19        9.25       -0.41     13.11 o
  -4   6  19        5.75       -8.23      9.87 o
  -3   6  19        0.60       -7.35      7.35 o
  -2   6  19       42.62       51.67     13.65 o
  -1   6  19       96.40      117.84      9.24 o
   0   6  19       20.16       22.92      7.97 o
   1   6  19      557.26      522.79     13.82 o
   2   6  19      201.59      212.62     14.11 o
   3   6  19       23.33       19.34      5.52 o
   4   6  19      565.57      539.26     12.11 o
   5   6  19       76.96       95.26     15.53 o
   6   6  19        5.25       -9.99      9.99 o
  -5   7  19        0.63       16.14     16.38 o
  -4   7  19       35.01       28.64     11.66 o
  -3   7  19        3.45       -7.23      7.23 o
  -2   7  19        5.73        6.78     11.50 o
  -1   7  19       24.75       21.45     10.72 o
   0   7  19      116.71      127.70     10.43 o
   1   7  19       12.07       -2.99     15.99 o
   2   7  19       31.73       41.19     14.38 o
   3   7  19       75.98       79.93      6.66 o
   4   7  19      364.92      342.70     10.11 o
   5   7  19      116.01      130.50     14.13 o
   6   7  19       26.09       26.97     11.39 o
  -4   8  19       11.07       -2.05     11.21 o
  -3   8  19       51.93       68.30     10.58 o
  -2   8  19        1.58       -5.31     11.55 o
  -1   8  19      184.03      175.20     15.16 o
   0   8  19       87.96       76.36      9.70 o
   1   8  19      127.31      147.78     10.40 o
   2   8  19      430.42      376.96     19.99 o
   3   8  19      483.79      436.40      9.57 o
   4   8  19        8.06        1.97      6.31 o
   5   8  19       16.57       17.89     10.72 o
   6   8  19       34.52       29.88     16.62 o
  -4   9  19        4.03       -5.67     11.29 o
  -3   9  19       57.95       62.50     16.23 o
  -2   9  19       22.54       24.81     13.45 o
  -1   9  19       18.07       18.38     12.48 o
   0   9  19       22.07       21.11      8.38 o
   1   9  19        5.89       -0.27      7.83 o
   2   9  19       15.34        3.56     14.14 o
   3   9  19      370.53      335.47     15.01 o
   4   9  19      256.80      253.60     10.93 o
   5   9  19       70.23       87.12     16.01 o
   6   9  19      473.42      437.89     25.15 o
  -4  10  19       17.07       -1.28     19.47 o
  -3  10  19       10.47        8.59     10.84 o
  -2  10  19       12.67       -8.48     12.58 o
  -1  10  19       12.15       19.21     12.09 o
   0  10  19       36.26       40.64      9.55 o
   1  10  19      125.18      160.81     11.70 o
   2  10  19      343.27      280.59     19.40 o
   3  10  19       91.74       82.26     12.40 o
   4  10  19      131.63      158.99     10.76 o
   5  10  19      218.40      270.42     18.61 o
   6  10  19       33.27       27.35     16.87 o
  -3  11  19       15.15        6.00     11.35 o
  -2  11  19       11.40        7.31     13.75 o
  -1  11  19       17.83       16.18     12.92 o
   0  11  19        8.06       15.24      9.17 o
   1  11  19      184.54      204.06     12.78 o
   2  11  19      251.13      234.13     18.82 o
   3  11  19        1.18      -13.31     15.70 o
   4  11  19      299.69      309.52     11.45 o
   5  11  19       87.46       91.92     14.14 o
  -3  12  19        0.27       -6.24     14.53 o
  -2  12  19       14.95       -4.58     13.75 o
  -1  12  19       82.34       74.24     16.14 o
   0  12  19       20.73       24.43      9.38 o
   1  12  19       45.81       67.53     16.33 o
   2  12  19       37.68       47.24     17.06 o
   3  12  19       91.64      102.71     19.99 o
   4  12  19       54.79       54.44     13.14 o
   5  12  19      112.84      112.41     15.89 o
  -2  13  19        1.44        8.09     14.97 o
  -1  13  19        0.47       -5.85     13.06 o
   0  13  19      268.22      249.63     18.38 o
   1  13  19      112.66      144.43     12.77 o
   2  13  19      151.43      160.23     21.40 o
   3  13  19      295.97      271.08     21.50 o
   4  13  19      136.66      130.98     22.33 o
   5  13  19      100.68      141.19     16.32 o
  -1  14  19        2.96      -13.80     13.99 o
   0  14  19       14.03       16.23     14.87 o
   1  14  19        5.18        9.90     16.28 o
   2  14  19        3.14        0.63     16.67 o
   3  14  19       39.88       19.50     17.99 o
   4  14  19        5.95       11.36     19.35 o
   0  15  19       25.18       -3.70     15.21 o
   1  15  19       63.05       57.57     16.92 o
   2  15  19      272.84      279.66     25.69 o
   3  15  19       12.14       -6.48     18.48 o
  -2  -8  20       17.48        2.68     14.67 o
  -1  -8  20       18.85       10.92     13.60 o
   0  -8  20       34.22       27.98     15.94 o
   1  -8  20        1.73       -4.14     15.21 o
  -3  -7  20      112.36      127.38     18.96 o
  -2  -7  20       11.68        2.29     14.67 o
  -1  -7  20        2.88        7.75     11.04 o
   0  -7  20       23.29       30.13     15.84 o
   1  -7  20       26.52       14.04     15.40 o
   2  -7  20        0.64      -10.87     15.55 o
  -4  -6  20       22.38       38.07     16.87 o
  -3  -6  20       43.34       18.33     14.67 o
  -2  -6  20      122.40      144.39     17.84 o
  -1  -6  20        2.41        8.28      8.84 o
   0  -6  20       72.54       91.92     12.84 o
   1  -6  20       59.22       51.72     16.23 o
   2  -6  20        5.44       18.57     15.75 o
   3  -6  20       15.78        8.14      9.92 o
  -4  -5  20       87.59       84.23     18.04 o
  -3  -5  20        1.09       16.43     14.48 o
  -2  -5  20       52.98       46.21     14.92 o
  -1  -5  20        7.55        8.95     20.23 o
   0  -5  20       11.33       11.89     13.75 o
   1  -5  20        8.13       13.78     13.23 o
   2  -5  20       64.05       64.52     12.44 o
   3  -5  20       12.54       -7.19     11.35 o
  -4  -4  20       40.71       71.32     16.92 o
  -3  -4  20       56.19       48.31     14.77 o
  -2  -4  20        6.37       -0.93     12.28 o
  -1  -4  20      172.61      196.32     11.51 o
   0  -4  20      126.94      125.57     17.21 o
   1  -4  20        2.28       -4.03      8.06 o
   2  -4  20      150.58      147.39     14.89 o
   3  -4  20       37.77       24.85      9.53 o
   4  -4  20       40.07       35.35     12.62 o
  -5  -3  20       92.34      103.33     14.65 o
  -4  -3  20       10.69       19.84     10.96 o
  -3  -3  20       67.47       72.63     16.43 o
  -2  -3  20       33.74       34.32     13.65 o
  -1  -3  20        2.21        0.24      7.86 o
   0  -3  20       13.43       -1.99     14.23 o
   1  -3  20        3.55       -3.77      9.92 o
   2  -3  20       22.99       28.64      9.19 o
   3  -3  20       14.90        5.73      8.99 o
   4  -3  20       10.57        1.97     11.16 o
  -5  -2  20        5.22       -1.30     12.75 o
  -4  -2  20       15.47       20.83     16.99 o
  -3  -2  20       11.40       11.21     13.60 o
  -2  -2  20      193.57      202.40     16.28 o
  -1  -2  20       21.04       15.61      8.41 o
   0  -2  20       38.51       52.54      7.53 o
   1  -2  20       27.39       34.61     10.47 o
   2  -2  20       25.58       37.08     12.07 o
   3  -2  20        4.84        5.03      7.58 o
   4  -2  20        2.04       -5.04     10.60 o
   5  -2  20        1.46        5.07     15.36 o
  -5  -1  20       11.07       -3.41     11.30 o
  -4  -1  20        5.90       23.11     11.35 o
  -3  -1  20       58.51       67.86     15.84 o
  -2  -1  20       26.06       28.57     12.04 o
  -1  -1  20       28.85       40.68      8.34 o
   0  -1  20       42.06       59.14      8.99 o
   1  -1  20      247.67      243.18     13.42 o
   2  -1  20       66.00       84.09      9.63 o
   3  -1  20       37.68       34.61      7.91 o
   4  -1  20      369.58      341.98     16.20 o
   5  -1  20        0.72        1.27     10.49 o
  -5   0  20       13.45       15.58     12.05 o
  -4   0  20       83.36       79.91     10.51 o
  -3   0  20       84.26      109.05     16.87 o
  -2   0  20       48.61       65.56     14.28 o
  -1   0  20       43.20       61.26      8.87 o
   0   0  20       77.01       79.68     10.55 o
   1   0  20        6.23        6.16      8.15 o
   2   0  20       10.80       11.05      6.66 o
   3   0  20       23.16       23.76      7.48 o
   4   0  20       34.69       36.51     17.33 o
   5   0  20      373.59      352.41     35.37 o
  -5   1  20        3.60        1.01     11.05 o
  -4   1  20        3.46        6.76      8.64 o
  -3   1  20       30.52       48.77     11.36 o
  -2   1  20      312.15      260.80     16.72 o
  -1   1  20      352.65      307.91     15.84 o
   0   1  20      232.15      211.92     10.30 o
   1   1  20       95.36      113.19     15.79 o
   2   1  20      301.54      287.92      9.77 o
   3   1  20      411.58      379.05     14.74 o
   4   1  20      175.10      198.09     12.88 o
   5   1  20       63.56       89.58     12.76 o
   6   1  20       68.73       43.73     16.67 o
  -5   2  20       54.30       45.45     12.72 o
  -4   2  20       17.81        1.09      9.84 o
  -3   2  20        4.64        1.99     10.09 o
  -2   2  20      269.68      249.93     17.26 o
  -1   2  20        3.56       -1.96      6.53 o
   0   2  20        1.23       -7.10      7.65 o
   1   2  20      113.98       90.38     14.28 o
   2   2  20       12.33       18.33      6.63 o
   3   2  20       86.68       79.43      8.28 o
   4   2  20       13.21       17.54      8.65 o
   5   2  20        0.92      -10.09     10.09 o
   6   2  20       35.66       56.16     16.48 o
  -5   3  20        1.53       -6.68     11.20 o
  -4   3  20       56.27       65.57     12.30 o
  -3   3  20        0.93       -2.62      7.65 o
  -2   3  20       72.32       71.12     14.43 o
  -1   3  20      178.51      173.58     12.45 o
   0   3  20       22.26       29.15      7.93 o
   1   3  20      171.96      192.55     17.11 o
   2   3  20      433.84      388.21     10.55 o
   3   3  20       16.18       22.74      7.19 o
   4   3  20      107.10      134.90     10.00 o
   5   3  20      115.94      141.69     14.25 o
   6   3  20        1.29        4.68     14.48 o
  -5   4  20        0.00      -10.01     10.89 o
  -4   4  20       37.47       55.26      9.68 o
  -3   4  20       14.44       11.25      8.08 o
  -2   4  20        1.70        9.90     12.33 o
  -1   4  20        1.64       -6.13      7.23 o
   0   4  20        1.75       -0.09     10.68 o
   1   4  20      188.63      187.48      9.47 o
   2   4  20      342.54      311.84     12.40 o
   3   4  20        0.34       -2.26      5.26 o
   4   4  20      179.36      219.34     10.19 o
   5   4  20       77.74       88.28     12.95 o
   6   4  20        3.41       -4.78     13.94 o
  -5   5  20        2.31       -8.02     10.73 o
  -4   5  20        0.32       -6.89     10.27 o
  -3   5  20       52.15       62.15      9.62 o
  -2   5  20       69.21       79.70     14.62 o
  -1   5  20      103.99      124.96      9.76 o
   0   5  20      507.92      487.25     14.17 o
   1   5  20       31.06       38.30      7.65 o
   2   5  20        0.13       -8.44      8.44 o
   3   5  20      128.92      161.14      8.10 o
   4   5  20       29.23       29.73      7.20 o
   5   5  20        4.74       13.06     15.16 o
   6   5  20        2.24      -13.60     13.60 o
  -5   6  20        1.19        2.53     16.48 o
  -4   6  20        1.63       -5.25     10.64 o
  -3   6  20       15.55       24.32     11.21 o
  -2   6  20       25.41       16.38     11.99 o
  -1   6  20        3.06       10.26      7.23 o
   0   6  20       17.20       19.49      8.33 o
   1   6  20      296.96      269.31     10.55 o
   2   6  20        1.49        0.54     13.26 o
   3   6  20      422.00      420.03      9.58 o
   4   6  20      178.27      207.15     10.33 o
   5   6  20       22.40       21.89     13.11 o
   6   6  20      151.75      172.52     22.18 o
  -4   7  20        0.93       -4.69     11.12 o
  -3   7  20        0.59       -9.92      9.92 o
  -2   7  20       57.42       69.17     14.43 o
  -1   7  20      141.92      156.48     17.16 o
   0   7  20        1.04       -2.24      7.94 o
   1   7  20        4.47       -4.94      7.13 o
   2   7  20      332.93      302.18     19.35 o
   3   7  20       35.52       26.55      6.11 o
   4   7  20        0.71       -6.39      6.39 o
   5   7  20        8.65       -2.02     12.43 o
   6   7  20       76.06       90.43     19.30 o
  -4   8  20       13.90        3.11      9.03 o
  -3   8  20       16.30       17.17     10.83 o
  -2   8  20        0.97       -3.31     12.24 o
  -1   8  20       56.17       59.96     14.23 o
   0   8  20       63.90       88.70     10.27 o
   1   8  20      247.01      247.95     26.18 o
   2   8  20      203.41      225.55     19.74 o
   3   8  20      110.71      149.91     19.29 o
   4   8  20      178.64      205.85     16.23 o
   5   8  20      236.80      259.69     18.30 o
   6   8  20        4.77       10.72     16.04 o
  -4   9  20        0.84      -11.46     11.46 o
  -3   9  20       29.54       17.07     11.08 o
  -2   9  20       18.26       21.01     13.45 o
  -1   9  20        0.05        0.39     12.19 o
   0   9  20       47.45       47.95      9.58 o
   1   9  20       28.49       28.99      8.83 o
   2   9  20       33.45       44.80     14.87 o
   3   9  20        0.24        3.36     10.26 o
   4   9  20       18.39       18.51      8.13 o
   5   9  20      124.96      122.94     32.90 o
   6   9  20      289.03      282.05     22.08 o
  -3  10  20        0.69        4.53     14.14 o
  -2  10  20       70.64       95.20     16.77 o
  -1  10  20        0.70       -6.63     12.24 o
   0  10  20      269.17      290.16     12.41 o
   1  10  20       99.02      124.92     18.74 o
   2  10  20        4.57        2.73     15.06 o
   3  10  20      332.34      273.13     20.72 o
   4  10  20      193.83      218.02     12.02 o
   5  10  20        9.01       19.36     11.74 o
  -3  11  20        1.06      -13.70     13.70 o
  -2  11  20       26.58       31.34     15.01 o
  -1  11  20       24.96       21.25     14.04 o
   0  11  20        1.59       -6.47      8.88 o
   1  11  20       64.56       65.94     11.53 o
   2  11  20       10.95       11.16     15.79 o
   3  11  20       52.61       67.86     18.57 o
   4  11  20      118.20      118.65     14.86 o
   5  11  20       44.29       56.89     14.16 o
  -2  12  20        4.85      -13.31     13.31 o
  -1  12  20      147.35      176.37     19.55 o
   0  12  20      118.46      137.76     17.89 o
   1  12  20      165.93      184.27     17.43 o
   2  12  20       77.65       94.72     18.52 o
   3  12  20       57.62       43.97     18.67 o
   4  12  20       12.09       16.71     12.35 o
   5  12  20      120.87      155.11     23.59 o
  -2  13  20        3.82       -3.07     14.48 o
  -1  13  20        1.63       -3.36     13.45 o
   0  13  20        0.54       15.94     14.28 o
   1  13  20       41.58       61.27     17.40 o
   2  13  20       99.79      114.07     20.67 o
   3  13  20      116.78      127.81     21.40 o
   4  13  20        0.43       -6.43     17.89 o
  -1  14  20        3.92        3.56     15.01 o
   0  14  20       88.56       83.02     16.87 o
   1  14  20       24.31       25.54     16.38 o
   2  14  20        3.68        0.00     17.60 o
   3  14  20        2.25       10.68     18.18 o
   2  15  20       44.24       36.85     19.94 o
  -2  -7  21        3.72       -7.99     14.82 o
   0  -7  21       51.96       47.97     16.43 o
   1  -7  21        0.69        4.58     15.65 o
  -3  -6  21        6.20        3.27     15.26 o
  -2  -6  21       27.32       38.66     15.89 o
  -1  -6  21       40.08       43.21      9.91 o
   0  -6  21       10.23       18.87     15.21 o
   1  -6  21        1.82        8.63     15.60 o
   2  -6  21        6.22       -9.99     15.70 o
  -3  -5  21        0.91        1.07     14.19 o
  -2  -5  21      175.86      182.41     19.65 o
  -1  -5  21        2.03       -1.95      8.96 o
   0  -5  21        1.16        4.44     14.23 o
   1  -5  21        0.71        3.07     15.01 o
   2  -5  21        2.34       -2.42     15.50 o
   3  -5  21       17.10       11.41     22.20 o
  -4  -4  21        0.11        6.97     15.26 o
  -3  -4  21        0.28       -3.66     13.80 o
  -2  -4  21       31.48       24.67     14.19 o
  -1  -4  21      184.14      190.15     12.43 o
   0  -4  21        7.71        8.14     13.89 o
   1  -4  21      146.85      163.88     11.71 o
   2  -4  21      134.87      146.63     20.96 o
   3  -4  21        4.52       -6.53     11.02 o
  -4  -3  21        3.38        7.21     15.75 o
  -3  -3  21      103.27       88.33     17.06 o
  -2  -3  21       18.52       31.83     13.60 o
  -1  -3  21       76.82       86.55     10.59 o
   0  -3  21        1.39       -0.15     13.55 o
   1  -3  21       21.39       21.35      8.88 o
   2  -3  21       18.83        6.43     18.94 o
   3  -3  21        7.95        6.97     11.26 o
   4  -3  21        8.13       14.01     12.03 o
  -4  -2  21       47.76       32.42     15.01 o
  -3  -2  21       19.28       17.06     14.62 o
  -2  -2  21      138.69      161.01     17.60 o
  -1  -2  21        1.10       -6.59      8.10 o
   0  -2  21      864.47      768.63     15.04 o
   1  -2  21       26.23       32.66     10.51 o
   2  -2  21       63.32       66.98     12.15 o
   3  -2  21       33.96       23.86      9.68 o
   4  -2  21       70.12       81.15     14.08 o
  -5  -1  21       73.09       39.00     19.16 o
  -4  -1  21        7.78       -4.18     10.87 o
  -3  -1  21       35.71       28.13     14.72 o
  -2  -1  21       29.08       39.53     13.70 o
  -1  -1  21      132.28      161.42     11.43 o
   0  -1  21       37.87       31.75      7.20 o
   1  -1  21      160.77      165.35     18.18 o
   2  -1  21        0.82       -7.90      9.92 o
   3  -1  21       95.66      117.87      9.98 o
   4  -1  21       25.77       31.52     13.50 o
   5  -1  21        1.29       -6.92     15.40 o
  -5   0  21        0.22       -0.63     17.55 o
  -4   0  21       78.91       77.16     13.46 o
  -3   0  21        2.11      -12.43     13.11 o
  -2   0  21       52.22       67.71     14.62 o
  -1   0  21      342.07      323.83     13.50 o
   0   0  21      139.92      186.46     11.60 o
   1   0  21      248.88      202.64     17.26 o
   2   0  21      173.13      220.55     12.52 o
   3   0  21       24.59       24.17      9.38 o
   4   0  21       80.47       63.00     12.71 o
   5   0  21       19.86        7.41     15.31 o
  -5   1  21        3.72        1.35     12.43 o
  -4   1  21        1.70        0.78     10.77 o
  -3   1  21        1.88        0.19     13.70 o
  -2   1  21       24.61       26.91     13.36 o
  -1   1  21       15.62       26.54     10.55 o
   0   1  21       41.59       52.53      9.03 o
   1   1  21       31.58       18.91     13.80 o
   2   1  21      233.66      217.53     10.60 o
   3   1  21       33.81       29.53      7.91 o
   4   1  21       52.91       69.19     12.69 o
   5   1  21       69.26       70.21     12.56 o
  -5   2  21       55.00       30.33     12.68 o
  -4   2  21        1.14       -7.52      8.84 o
  -3   2  21       62.29       54.84     15.01 o
  -2   2  21       61.37       77.65     14.72 o
  -1   2  21       14.79       14.15      7.86 o
   0   2  21      224.86      200.75     10.30 o
   1   2  21      238.44      241.10     17.35 o
   2   2  21        1.59       -6.01      7.32 o
   3   2  21       40.00       39.09      8.01 o
   4   2  21       58.66       54.69     12.22 o
   5   2  21        4.10        4.89     10.83 o
  -5   3  21        0.02       -5.80     16.77 o
  -4   3  21        2.77       -4.94     10.83 o
  -3   3  21        4.47        5.25     10.07 o
  -2   3  21       58.05       89.89     16.23 o
  -1   3  21       22.82       28.74      6.65 o
   0   3  21      158.42      167.54     21.59 o
   1   3  21      138.72      152.09     17.35 o
   2   3  21      110.64      141.85     12.99 o
   3   3  21      271.42      258.27      8.85 o
   4   3  21       47.33       46.13      9.10 o
   5   3  21       11.81       11.38     10.69 o
  -5   4  21        5.53        8.48     17.84 o
  -4   4  21       22.82       39.72      9.91 o
  -3   4  21        2.11       -7.03      9.69 o
  -2   4  21       84.45       90.72     15.55 o
  -1   4  21       47.39       65.69      7.15 o
   0   4  21       51.47       51.77      8.78 o
   1   4  21       53.94       76.24     15.21 o
   2   4  21       21.70       22.76     14.58 o
   3   4  21        4.57       -1.77      6.26 o
   4   4  21      215.16      254.29     12.63 o
   5   4  21        5.20       12.84     10.86 o
   6   4  21        2.81      -10.97     14.19 o
  -5   5  21        0.11       -7.80     15.50 o
  -4   5  21        1.00        4.47      9.06 o
  -3   5  21       15.59        7.50     14.28 o
  -2   5  21        0.89       -6.63     12.67 o
  -1   5  21      334.88      327.69     27.49 o
   0   5  21      325.51      303.33     12.18 o
   1   5  21       99.81      121.14     16.62 o
   2   5  21      274.69      224.04     17.40 o
   3   5  21       99.47      108.13      7.49 o
   4   5  21        7.30        9.21      7.88 o
   5   5  21      102.83      126.72     19.91 o
   6   5  21       53.70       71.95     18.43 o
  -4   6  21        2.41        0.89      9.08 o
  -3   6  21       25.00       24.21     14.60 o
  -2   6  21      124.66      142.05     17.94 o
  -1   6  21        1.24       -0.68     12.09 o
   0   6  21       19.03       13.63      8.57 o
   1   6  21        4.79       -0.46      7.30 o
   2   6  21       41.20       47.67     16.09 o
   3   6  21      152.78      181.38      8.82 o
   4   6  21        5.59        5.22      7.84 o
   5   6  21      103.55      119.82     14.79 o
   6   6  21      120.05      124.74     21.40 o
  -4   7  21        2.59       15.10     11.43 o
  -3   7  21       66.42       79.02     13.15 o
  -2   7  21        8.78        9.46     13.55 o
  -1   7  21      117.03      130.59     16.77 o
   0   7  21      118.97      147.29     11.50 o
   1   7  21      469.20      444.33     16.06 o
   2   7  21       12.81        1.17     14.62 o
   3   7  21       52.70       64.51     14.10 o
   4   7  21      130.14      153.18     11.13 o
   5   7  21       67.51       94.76     33.17 o
  -4   8  21       22.48       -5.86     10.79 o
  -3   8  21        8.39       17.26     14.53 o
  -2   8  21       34.37       54.45     15.55 o
  -1   8  21       18.12        7.65     13.16 o
   0   8  21       11.92       13.39      9.13 o
   1   8  21      174.39      182.18     21.79 o
   2   8  21       52.25       40.85     15.70 o
   3   8  21       67.58       56.69     12.44 o
   4   8  21      348.70      325.53     10.66 o
   5   8  21      157.46      173.40     16.89 o
  -3   9  21       29.41       28.61     15.16 o
  -2   9  21        0.42        1.56     13.02 o
  -1   9  21       89.45      112.51     17.26 o
   0   9  21      229.09      196.83     11.11 o
   1   9  21       85.33      113.40     10.54 o
   2   9  21       94.62       86.53     17.40 o
   3   9  21       62.43       51.53     18.48 o
   4   9  21       41.98       32.05     13.08 o
   5   9  21       12.94       19.11     12.32 o
  -3  10  21       11.24        3.22     13.50 o
  -2  10  21        3.75       -0.05     13.50 o
  -1  10  21        2.21        4.58     13.11 o
   0  10  21        1.02        7.04      9.32 o
   1  10  21      130.30      152.62     11.65 o
   2  10  21      150.81      145.02     19.89 o
   3  10  21      477.11      444.28     24.71 o
   4  10  21      159.90      176.59     16.75 o
   5  10  21       56.72       73.43     14.57 o
  -3  11  21       21.49        3.61     15.16 o
  -2  11  21       52.18       71.61     16.62 o
  -1  11  21       14.19       10.38     13.70 o
   0  11  21       12.73        1.14      9.20 o
   1  11  21      358.11      307.64     20.52 o
   2  11  21       35.73       27.98     17.16 o
   3  11  21       18.92      -10.14     16.67 o
   4  11  21        0.48      -11.40     11.40 o
   5  11  21       57.99       75.27     20.23 o
  -2  12  21       21.18       17.40     15.11 o
  -1  12  21       52.79       47.24     16.53 o
   0  12  21       57.21       74.29     16.43 o
   1  12  21        8.14       15.36     15.75 o
   2  12  21      176.30      156.72     21.59 o
   3  12  21       12.83       39.92     18.57 o
   4  12  21       73.67       93.79     21.89 o
  -1  13  21       26.07        5.85     15.55 o
   0  13  21        0.81        8.34     14.72 o
   1  13  21       33.72       33.78     16.23 o
   2  13  21       14.36       13.84     17.31 o
   3  13  21        3.58       23.64     19.89 o
   4  13  21      132.54      168.27     24.91 o
   0  14  21       27.24        6.92     15.55 o
   1  14  21        3.73        3.90     15.94 o
   2  14  21       63.77       69.12     19.55 o
   3  14  21       72.61       80.24     21.45 o
  -2  -6  22       19.45       15.99     15.16 o
   0  -6  22       27.56       21.79     15.65 o
   1  -6  22        0.83        4.39     16.53 o
  -3  -5  22       44.75       45.72     17.31 o
  -2  -5  22      113.99      165.98     19.35 o
  -1  -5  22       29.69       30.83      9.43 o
   0  -5  22       66.18       55.47     16.23 o
   1  -5  22       59.41       48.26     17.26 o
   2  -5  22       40.24       33.68     12.36 o
  -3  -4  22        2.08       11.07     14.92 o
  -2  -4  22        0.60       -6.63     14.09 o
  -1  -4  22       82.44      126.22     22.94 o
   0  -4  22       73.60       86.87     17.01 o
   1  -4  22       99.56       83.31     17.21 o
   2  -4  22       48.64       41.10     12.20 o
   3  -4  22       17.86        5.88     12.06 o
  -4  -3  22       86.64      105.15     19.40 o
  -3  -3  22       47.20       50.01     16.33 o
  -2  -3  22        0.73        7.21     13.41 o
  -1  -3  22      284.43      271.70     16.70 o
   0  -3  22      137.99      137.66     17.79 o
   1  -3  22       98.00       90.19     12.47 o
   2  -3  22        6.02       20.52     16.62 o
   3  -3  22        5.65       -5.03     11.16 o
  -4  -2  22        8.60        5.56     15.26 o
  -3  -2  22       16.82       20.52     14.33 o
  -2  -2  22        3.50        0.58     13.11 o
  -1  -2  22       55.65       86.25     10.52 o
   0  -2  22       30.46       28.42     13.89 o
   1  -2  22      170.29      194.16     20.67 o
   2  -2  22      113.90      124.72     27.91 o
   3  -2  22       60.97       49.58     12.38 o
   4  -2  22        0.19        8.19     16.57 o
  -4  -1  22       44.54       53.96     16.43 o
  -3  -1  22       16.31        9.26     14.38 o
  -2  -1  22      145.62      180.22     18.77 o
  -1  -1  22       21.51       25.13      8.92 o
   0  -1  22       13.49        8.26      7.18 o
   1  -1  22      111.45      129.18     18.38 o
   2  -1  22        2.09       -0.76     10.14 o
   3  -1  22       49.98       64.41     14.87 o
   4  -1  22        0.08       10.40     11.66 o
  -4   0  22        0.05       -9.12     11.22 o
  -3   0  22       66.33       89.94     17.26 o
  -2   0  22        9.84        6.19     13.16 o
  -1   0  22      141.06      163.36     29.35 o
   0   0  22       25.27       18.35     15.89 o
   1   0  22      158.10      168.62     18.72 o
   2   0  22       52.32       65.29     11.98 o
   3   0  22       73.03       86.41     11.04 o
   4   0  22      110.15      143.76     15.61 o
  -4   1  22       39.42       33.94     12.57 o
  -3   1  22        1.46        3.31     14.04 o
  -2   1  22       71.55       79.99     15.84 o
  -1   1  22        9.27       20.41     12.72 o
   0   1  22        2.39       -7.93      7.93 o
   1   1  22       28.93       37.44     14.53 o
   2   1  22       66.87       80.14     17.16 o
   3   1  22        0.74       -0.29      7.52 o
   4   1  22       68.32       60.61     13.30 o
   5   1  22      100.55       74.49     18.77 o
  -4   2  22        5.96        4.45     13.26 o
  -3   2  22      177.56      198.99     20.67 o
  -2   2  22        0.75        7.02     12.92 o
  -1   2  22       44.76       50.32     12.14 o
   0   2  22      322.29      311.22     12.13 o
   1   2  22        5.29        6.63     13.84 o
   2   2  22      157.25      168.62     19.21 o
   3   2  22      144.82      182.39     10.93 o
   4   2  22       12.47       19.80     12.33 o
   5   2  22       74.23      131.37     21.20 o
  -4   3  22        9.47       -3.73     11.60 o
  -3   3  22       24.35       32.95     16.18 o
  -2   3  22        0.91        9.26     12.72 o
  -1   3  22       10.49       13.42      8.17 o
   0   3  22       55.68       53.52      9.55 o
   1   3  22        6.98        1.07     12.87 o
   2   3  22       33.35       25.74     14.72 o
   3   3  22       84.04       90.45      7.87 o
   4   3  22       49.20       50.69     12.80 o
   5   3  22       10.27       17.50     11.19 o
  -4   4  22        0.34       -4.19     16.96 o
  -3   4  22        1.13       -8.29     14.04 o
  -2   4  22       97.00      136.64     17.99 o
  -1   4  22      126.81      149.47     30.37 o
   0   4  22        7.18       -4.77     10.46 o
   1   4  22      110.24      151.02     17.79 o
   2   4  22      153.86      155.80     19.45 o
   3   4  22        3.22        0.66      6.05 o
   4   4  22        3.33        5.04     10.74 o
   5   4  22        2.15        9.55     10.99 o
  -4   5  22        1.40       -1.27     18.72 o
  -3   5  22        1.05        3.66     14.82 o
  -2   5  22       24.70       17.26     13.41 o
  -1   5  22      124.86      119.77     16.43 o
   0   5  22        3.85       10.71      8.36 o
   1   5  22      313.58      304.86     19.35 o
   2   5  22      162.23      188.60     20.86 o
   3   5  22        1.00        1.32      8.53 o
   4   5  22       79.02       84.89     14.21 o
   5   5  22      157.14      211.47     22.81 o
  -4   6  22       11.35       20.21     12.02 o
  -3   6  22       89.32       97.49     18.38 o
  -2   6  22       10.30      -12.92     12.92 o
  -1   6  22       37.29       61.27     15.50 o
   0   6  22      134.98      161.54     11.84 o
   1   6  22        3.24      -12.58     12.58 o
   2   6  22        9.03        1.32     14.82 o
   3   6  22       22.45       37.30     12.26 o
   4   6  22      104.41      103.67     14.58 o
   5   6  22       64.64       74.14     14.20 o
  -4   7  22        3.38        0.63     14.62 o
  -3   7  22        2.84       10.24     13.75 o
  -2   7  22       37.09       52.84     15.79 o
  -1   7  22        1.07      -10.97     12.72 o
   0   7  22      106.86      126.06     11.41 o
   1   7  22      297.37      259.72     18.43 o
   2   7  22        2.57        0.78     14.19 o
   3   7  22      766.60      700.04     30.86 o
   4   7  22       92.21      123.38     12.86 o
   5   7  22        1.55        9.76     11.87 o
  -3   8  22        0.40      -14.38     14.38 o
  -2   8  22       38.00       58.40     16.38 o
  -1   8  22       63.67       60.54     15.21 o
   0   8  22        1.75        9.77     19.11 o
   1   8  22        7.44      -11.21     13.89 o
   2   8  22       66.98       94.13     18.28 o
   3   8  22       60.27       55.57     18.48 o
   4   8  22      146.38      153.19     13.39 o
   5   8  22        0.54       -1.75     12.48 o
  -3   9  22        0.70       -4.09     14.87 o
  -2   9  22        9.62        3.07     14.19 o
  -1   9  22        3.34       13.31     13.84 o
   0   9  22      213.24      217.89     11.90 o
   1   9  22      126.72      131.42     18.62 o
   2   9  22      217.14      248.37     23.15 o
   3   9  22      102.36      101.44     20.42 o
   4   9  22        1.40        8.35     15.11 o
   5   9  22       68.10       97.54     21.89 o
  -3  10  22        0.63      -14.14     14.14 o
  -2  10  22        4.05        6.48     15.31 o
  -1  10  22       22.17       31.54     15.11 o
   0  10  22       64.54       59.56     10.75 o
   1  10  22        4.22        4.92     14.62 o
   2  10  22      243.19      238.57     20.23 o
   3  10  22      124.47      119.67     21.40 o
   4  10  22       40.53       42.67     13.68 o
   5  10  22      242.92      274.79     28.96 o
  -2  11  22        1.92       -5.61     14.62 o
  -1  11  22       57.26       50.75     15.94 o
   0  11  22        4.81       11.26     14.04 o
   1  11  22      211.91      235.50     22.08 o
   2  11  22       27.77       17.74     16.67 o
   3  11  22       78.24       65.52     19.74 o
   4  11  22       59.47       37.63     19.74 o
  -1  12  22        3.10      -12.38     14.53 o
   0  12  22       69.86       70.63     17.21 o
   1  12  22      113.88      115.19     18.82 o
   2  12  22        2.60        9.80     16.67 o
   3  12  22       95.36      149.70     22.96 o
   4  12  22       78.79       26.23     20.91 o
   0  13  22        7.57        9.65     15.11 o
   1  13  22        1.93       -2.29     15.50 o
   2  13  22       39.37       37.68     19.01 o
   3  13  22        3.39      -17.74     17.74 o
  -2  -5  23        1.84       10.33     15.11 o
   0  -5  23       60.05       45.63     16.18 o
   1  -5  23       76.50       50.40     16.82 o
  -2  -4  23        6.81       -7.90     14.48 o
  -1  -4  23       22.90       20.86     14.23 o
   0  -4  23        7.52       -5.51     14.09 o
   1  -4  23       24.93       31.83     15.89 o
   2  -4  23       24.25       25.75     12.33 o
  -3  -3  23        0.52       18.38     15.60 o
  -2  -3  23       80.91       81.41     17.06 o
  -1  -3  23       40.81       47.12      9.72 o
   0  -3  23       26.20       31.98     14.92 o
   1  -3  23       81.00       66.61     12.27 o
   2  -3  23       31.84       36.22     17.99 o
   3  -3  23       40.03       58.98     19.40 o
[truncated: 18,624 more chars]
